# Supplementary material for: N-[(E)-2,4-Dichloro­benzyl­idene]-4-methyl­aniline
Source: Acta Crystallogr Sect E Struct Rep Online. 2010 Sep 18;66(Pt 10):o2583. doi: 10.1107/S1600536810036640 (PMC2983430; doi:10.1107/S1600536810036640)
Supplement: Supplementary file 1 [file e-66-o2583-sup1.cif]

##############################################################################
###                                                                        ###
###        Electronic paper (Acta Crystallographica Section E)             ###
###                                                                        ###
##############################################################################
#                                                                            #
# This CIF contains the data in a paper accepted for publication in Acta     #
# Crystallographica Section E. It conforms to the requirements of Notes      #
# for Authors for Section E, and has been peer reviewed under the auspices   #
# of the IUCr Commission on Journals.                                        #
#                                                                            #
# Full details of the Crystallographic Information File format               #
# are given in the paper "The Crystallographic Information File (CIF):       #
# a New Standard Archive File for Crystallography" by S. R. Hall, F. H.      #
# Allen and I. D. Brown [Acta Cryst. (1991), A47, 655-685].                  #
#                                                                            #
# The current version of the core CIF dictionary is obtainable from          #
# ftp://ftp.iucr.org/pub/cif_core.dic. The current version number is 2.4.    #
#                                                                            #
# Software is freely available for graphical display of the structure(s) in  #
# this CIF.  For information consult the CIF home page http://www.iucr.org/  #
# cif/home.html                                                              #
#                                                                            #
# This file may be used for bona fide research purposes within the           #
# scientific community so long as proper attribution is given to the journal # 
# article from which it was obtained.                                        #
#                                                                            #
##############################################################################
                                             
data_global
_audit_creation_method     ?
_journal_date_recd_electronic     2010-09-12
_journal_date_accepted     2010-09-13
_journal_name_full     'Acta Crystallographica, Section E'
_journal_year     2010
_journal_volume     66
_journal_issue     10
_journal_page_first     o2583
_journal_page_last     o2583
_journal_paper_category     QO
_journal_coeditor_code     DN2602
_publ_contact_author
;
Muhammad Nawaz Tahir
University of Sargodha
Department of Physics
Sargodha
Pakistan
;
_publ_contact_author_email     'dmntahir_uos@yahoo.com'
_publ_contact_author_fax     '0092 48 32 22 121'
_publ_contact_author_phone     '0092 48 92 30 914'
_publ_section_title
;
<i>N</i>-[(<i>E</i>)-2,4-Dichlorobenzylidene]-4-methylaniline
;
loop_
    _publ_author_name
    _publ_author_address
    'Tahir, M. Nawaz'
;
Department of Physics
University of Sargodha
Sargodha
Pakistan
;
    'Shad, Hazoor Ahmad'
;
Department of Chemistry
Govt. M. D. College
Toba Tek Singh
Punjab
Pakistan
;
    'Muhammad Ilyas Tariq'
;
Department of Chemistry
University of Sargodha
Sargodha
Pakistan
;
    'Riaz H. Tariq'
;
Institute of Chemical and Pharmaceutical Sciences
The University of Faisalabad
Faisalabad
Pakistan
;
data_I
_audit_creation_method     SHELXL-97
_chemical_name_systematic
;
<i>N</i>-[(<i>E</i>)-2,4-Dichlorobenzylidene]-4-methylaniline
;
_chemical_name_common     ?
_chemical_formula_moiety     'C14 H11 Cl2 N'
_chemical_formula_sum     'C14 H11 Cl2 N'
_chemical_formula_iupac     'C14 H11 Cl2 N'
_chemical_formula_weight     264.14
_symmetry_cell_setting     monoclinic
_symmetry_space_group_name_H-M     'P 21'
_symmetry_space_group_name_Hall     'P 2yb'
loop_
    _symmetry_equiv_pos_site_id
    _symmetry_equiv_pos_as_xyz
    1 x,y,z
    2 -x,1/2+y,-z
_cell_length_a     10.1069(3)
_cell_length_b     4.7469(2)
_cell_length_c     12.9922(4)
_cell_angle_alpha     90
_cell_angle_beta     95.668(2)
_cell_angle_gamma     90
_cell_volume     620.27(4)
_cell_formula_units_Z     2
_cell_measurement_reflns_used     1937
_cell_measurement_theta_min     1.58
_cell_measurement_theta_max     25.24
_cell_measurement_temperature     296(2)
_exptl_crystal_description     needles
_exptl_crystal_colour     colorless
_exptl_crystal_size_max     0.32
_exptl_crystal_size_mid     0.20
_exptl_crystal_size_min     0.18
_exptl_crystal_density_diffrn     1.414
_exptl_crystal_density_meas     ?
_exptl_crystal_density_method     'not measured'
_exptl_crystal_F_000     272
_exptl_absorpt_coefficient_mu     0.498
_exptl_absorpt_correction_type     multi-scan
_exptl_absorpt_process_details     '(SADABS; Bruker, 2005)'
_exptl_absorpt_correction_T_min     0.886
_exptl_absorpt_correction_T_max     0.916
_exptl_special_details
;
;
_diffrn_ambient_temperature     296(2)
_diffrn_radiation_type     MoK\a
_diffrn_radiation_wavelength     0.71073
_diffrn_radiation_source     'fine-focus sealed tube'
_diffrn_radiation_monochromator     graphite
_diffrn_measurement_device_type     'Bruker Kappa APEXII CCD'
_diffrn_measurement_method     \w
_diffrn_detector_area_resol_mean     8.20
_diffrn_reflns_number     5221
_diffrn_reflns_av_R_equivalents     0.0224
_diffrn_reflns_av_sigmaI/netI     0.0283
_diffrn_reflns_theta_min     1.58
_diffrn_reflns_theta_max     25.24
_diffrn_reflns_theta_full     25.24
_diffrn_measured_fraction_theta_max     0.998
_diffrn_measured_fraction_theta_full     0.998
_diffrn_reflns_limit_h_min     -12
_diffrn_reflns_limit_h_max     12
_diffrn_reflns_limit_k_min     -5
_diffrn_reflns_limit_k_max     4
_diffrn_reflns_limit_l_min     -15
_diffrn_reflns_limit_l_max     15
_diffrn_standards_number     0
_diffrn_standards_interval_count     ?
_diffrn_standards_interval_time     ?
_diffrn_standards_decay_%     ?
_refine_special_details
;
Refinement of <i>F</i>^2^ against ALL reflections. The weighted <i>R</i>-factor
<i>wR</i> and goodness of fit <i>S</i> are based on <i>F</i>^2^, conventional
<i>R</i>-factors <i>R</i> are based on <i>F</i>, with <i>F</i> set to zero for
negative <i>F</i>^2^. The threshold expression of <i>F</i>^2^ >
\s(<i>F</i>^2^) is used only for calculating <i>R</i>-factors(gt) <i>etc</i>.
and is not relevant to the choice of reflections for refinement.
<i>R</i>-factors based on <i>F</i>^2^ are statistically about twice as large
as those based on <i>F</i>, and <i>R</i>- factors based on ALL data will be
even larger.
;
_reflns_number_total     2082
_reflns_number_gt     1937
_reflns_threshold_expression     I>2\s(I)
_refine_ls_structure_factor_coef     Fsqd
_refine_ls_matrix_type     full
_refine_ls_R_factor_all     0.0327
_refine_ls_R_factor_gt     0.0298
_refine_ls_wR_factor_gt     0.0764
_refine_ls_wR_factor_ref     0.0786
_refine_ls_goodness_of_fit_ref     1.062
_refine_ls_restrained_S_all     1.061
_refine_ls_number_reflns     2082
_refine_ls_number_parameters     155
_refine_ls_number_restraints     1
_refine_ls_hydrogen_treatment     constr
_refine_ls_weighting_scheme     calc
_refine_ls_weighting_details
         'calc w=1/[\s^2^(Fo^2^)+(0.0434P)^2^+0.0661P] where P=(Fo^2^+2Fc^2^)/3'
_atom_sites_solution_hydrogens     geom
_atom_sites_solution_primary     direct
_atom_sites_solution_secondary     difmap
_refine_ls_shift/su_max     0.000
_refine_ls_shift/su_mean     0.000
_refine_diff_density_max     0.156
_refine_diff_density_min     -0.145
_refine_ls_abs_structure_details     'Flack (1983), 807 Friedel pairs'
_refine_ls_abs_structure_Flack     0.10(7)
loop_
    _atom_type_symbol
    _atom_type_description
    _atom_type_scat_dispersion_real
    _atom_type_scat_dispersion_imag
    _atom_type_scat_source
    'C' 'C' 0.0033 0.0016
                         'International Tables Vol C Tables 4.2.6.8 and 6.1.1.4'
    'H' 'H' 0.0000 0.0000
                         'International Tables Vol C Tables 4.2.6.8 and 6.1.1.4'
    'N' 'N' 0.0061 0.0033
                         'International Tables Vol C Tables 4.2.6.8 and 6.1.1.4'
    'Cl' 'Cl' 0.1484 0.1585
                         'International Tables Vol C Tables 4.2.6.8 and 6.1.1.4'
_computing_data_collection     'APEX2 (Bruker, 2009)'
_computing_cell_refinement     'SAINT (Bruker, 2009)'
_computing_data_reduction     'SAINT (Bruker, 2009)'
_computing_structure_solution     'SHELXS97 (Sheldrick, 2008)'
_computing_structure_refinement     'SHELXL97 (Sheldrick, 2008)'
_computing_molecular_graphics     'ORTEP-3 for Windows (Farrugia, 1997)'
_computing_publication_material
                                'WinGX (Farrugia, 1999) and PLATON (Spek, 2009)'
loop_
    _atom_site_type_symbol
    _atom_site_label
    _atom_site_fract_x
    _atom_site_fract_y
    _atom_site_fract_z
    _atom_site_U_iso_or_equiv
    _atom_site_thermal_displace_type
    _atom_site_calc_flag
    _atom_site_refinement_flags
    _atom_site_occupancy
    Cl Cl1 -0.16693(6) 0.51040(18) 0.89821(4) 0.0670(3) Uani . . 1.000
    Cl Cl2 -0.39799(5) 1.07125(13) 0.57256(4) 0.0492(2) Uani . . 1.000
    N N1 0.08154(17) 0.0949(5) 0.69281(13) 0.0393(6) Uani . . 1.000
    C C1 0.1724(2) -0.1021(5) 0.74152(15) 0.0359(7) Uani . . 1.000
    C C2 0.2670(2) -0.2162(5) 0.68218(17) 0.0436(8) Uani . . 1.000
    C C3 0.3592(2) -0.4089(6) 0.72278(18) 0.0488(8) Uani . . 1.000
    C C4 0.3619(2) -0.4993(5) 0.82462(16) 0.0422(8) Uani . . 1.000
    C C5 0.2663(2) -0.3948(6) 0.88216(16) 0.0478(8) Uani . . 1.000
    C C6 0.1728(2) -0.1997(6) 0.84251(16) 0.0450(8) Uani . . 1.000
    C C7 0.4635(3) -0.7104(6) 0.8693(2) 0.0601(10) Uani . . 1.000
    C C8 0.0090(2) 0.2361(5) 0.74719(16) 0.0396(7) Uani . . 1.000
    C C9 -0.08867(19) 0.4437(5) 0.70395(15) 0.0354(6) Uani . . 1.000
    C C10 -0.17493(19) 0.5787(6) 0.76574(14) 0.0394(6) Uani . . 1.000
    C C11 -0.2697(2) 0.7695(5) 0.72713(16) 0.0408(7) Uani . . 1.000
    C C12 -0.2778(2) 0.8341(5) 0.62295(16) 0.0359(7) Uani . . 1.000
    C C13 -0.1920(2) 0.7130(5) 0.55900(15) 0.0376(7) Uani . . 1.000
    C C14 -0.10045(19) 0.5191(5) 0.59983(14) 0.0378(7) Uani . . 1.000
    H H2 0.26757 -0.16057 0.61359 0.0523 Uiso . . 1.000
    H H3 0.42111 -0.48034 0.68121 0.0586 Uiso . . 1.000
    H H5 0.26408 -0.45686 0.94987 0.0574 Uiso . . 1.000
    H H6 0.10958 -0.13313 0.88390 0.0540 Uiso . . 1.000
    H H7A 0.45868 -0.72613 0.94246 0.0901 Uiso . . 1.000
    H H7B 0.55083 -0.64872 0.85642 0.0901 Uiso . . 1.000
    H H7C 0.44563 -0.89053 0.83730 0.0901 Uiso . . 1.000
    H H8 0.01785 0.20723 0.81833 0.0475 Uiso . . 1.000
    H H11 -0.32689 0.85279 0.77004 0.0490 Uiso . . 1.000
    H H13 -0.19621 0.76212 0.48946 0.0452 Uiso . . 1.000
    H H14 -0.04426 0.43496 0.55632 0.0453 Uiso . . 1.000
loop_
    _atom_site_aniso_label
    _atom_site_aniso_U_11
    _atom_site_aniso_U_22
    _atom_site_aniso_U_33
    _atom_site_aniso_U_12
    _atom_site_aniso_U_13
    _atom_site_aniso_U_23
    Cl1 0.0692(4) 0.0965(7) 0.0371(3) 0.0234(4) 0.0140(3) 0.0138(3)
    Cl2 0.0445(3) 0.0449(4) 0.0571(3) 0.0089(3) -0.0002(2) 0.0058(3)
    N1 0.0421(9) 0.0365(12) 0.0392(8) 0.0048(9) 0.0034(7) 0.0005(9)
    C1 0.0374(11) 0.0300(13) 0.0394(11) 0.0005(9) -0.0007(8) -0.0031(9)
    C2 0.0509(13) 0.0423(15) 0.0388(11) 0.0090(12) 0.0108(10) 0.0015(10)
    C3 0.0487(12) 0.0460(15) 0.0524(12) 0.0099(14) 0.0083(10) -0.0053(13)
    C4 0.0413(12) 0.0301(15) 0.0529(12) -0.0007(10) -0.0063(9) -0.0033(11)
    C5 0.0565(13) 0.0481(17) 0.0373(10) 0.0021(13) -0.0029(9) 0.0031(11)
    C6 0.0497(13) 0.0473(15) 0.0384(11) 0.0087(12) 0.0062(9) -0.0025(10)
    C7 0.0529(15) 0.0483(17) 0.0748(18) 0.0085(13) -0.0145(12) 0.0017(14)
    C8 0.0419(12) 0.0385(14) 0.0380(10) 0.0012(10) 0.0026(9) 0.0012(10)
    C9 0.0330(10) 0.0335(12) 0.0394(10) -0.0025(10) 0.0016(8) -0.0012(10)
    C10 0.0415(10) 0.0443(14) 0.0328(9) -0.0009(12) 0.0057(8) 0.0030(11)
    C11 0.0399(11) 0.0410(15) 0.0424(11) 0.0039(10) 0.0089(9) -0.0022(10)
    C12 0.0352(11) 0.0290(12) 0.0426(11) -0.0022(9) -0.0004(8) 0.0011(9)
    C13 0.0419(12) 0.0360(13) 0.0348(10) -0.0011(10) 0.0027(9) -0.0014(10)
    C14 0.0370(10) 0.0388(15) 0.0378(10) 0.0020(10) 0.0055(8) -0.0060(11)
_geom_special_details
;
Bond distances, angles <i>etc</i>. have been calculated using the rounded
fractional coordinates. All su's are estimated from the variances of the
(full) variance-covariance matrix. The cell e.s.d.'s are taken into account in
the estimation of distances, angles and torsion angles
;
loop_
    _geom_bond_atom_site_label_1
    _geom_bond_atom_site_label_2
    _geom_bond_site_symmetry_1
    _geom_bond_site_symmetry_2
    _geom_bond_distance
    _geom_bond_publ_flag
    Cl1 C10 . . 1.7454(19) no
    Cl2 C12 . . 1.736(2) no
    N1 C1 . . 1.415(3) no
    N1 C8 . . 1.260(3) no
    C1 C2 . . 1.396(3) no
    C1 C6 . . 1.391(3) no
    C2 C3 . . 1.373(3) no
    C3 C4 . . 1.389(3) no
    C4 C5 . . 1.372(3) no
    C4 C7 . . 1.509(4) no
    C5 C6 . . 1.386(3) no
    C8 C9 . . 1.467(3) no
    C9 C10 . . 1.398(3) no
    C9 C14 . . 1.393(3) no
    C10 C11 . . 1.376(3) no
    C11 C12 . . 1.382(3) no
    C12 C13 . . 1.384(3) no
    C13 C14 . . 1.374(3) no
    C2 H2 . . 0.9300 no
    C3 H3 . . 0.9300 no
    C5 H5 . . 0.9300 no
    C6 H6 . . 0.9300 no
    C7 H7A . . 0.9600 no
    C7 H7B . . 0.9600 no
    C7 H7C . . 0.9600 no
    C8 H8 . . 0.9300 no
    C11 H11 . . 0.9300 no
    C13 H13 . . 0.9300 no
    C14 H14 . . 0.9300 no
loop_
    _geom_contact_atom_site_label_1
    _geom_contact_atom_site_label_2
    _geom_contact_distance
    _geom_contact_site_symmetry_1
    _geom_contact_site_symmetry_2
    _geom_contact_publ_flag
    Cl1 C6 3.519(2) . 2_557 no
    Cl2 Cl2 3.5598(8) . 2_446 no
    Cl2 Cl2 3.5598(8) . 2_456 no
    Cl1 H7B 2.9500 . 1_465 no
    Cl1 H6 2.9100 . 2_557 no
    Cl1 H8 2.6500 . . no
    Cl2 H2 3.1400 . 2_566 no
    N1 C14 3.446(3) . 1_545 no
    N1 H14 2.6300 . . no
    N1 H13 2.8500 . 2_546 no
    C1 C4 3.552(3) . 1_565 no
    C1 C8 3.553(3) . 1_545 no
    C1 C9 3.405(3) . 1_545 no
    C4 C1 3.552(3) . 1_545 no
    C5 C8 3.465(3) . 1_545 no
    C6 C9 3.486(3) . 1_545 no
    C6 C8 3.323(3) . 1_545 no
    C6 Cl1 3.519(2) . 2_547 no
    C8 C6 3.323(3) . 1_565 no
    C8 C1 3.553(3) . 1_565 no
    C8 C5 3.465(3) . 1_565 no
    C8 C11 3.573(3) . 1_545 no
    C9 C6 3.486(3) . 1_565 no
    C9 C1 3.405(3) . 1_565 no
    C9 C12 3.569(3) . 1_545 no
    C11 C8 3.573(3) . 1_565 no
    C12 C9 3.569(3) . 1_565 no
    C14 N1 3.446(3) . 1_565 no
    C1 H7C 3.0800 . 1_565 no
    C2 H7C 3.0000 . 1_565 no
    C3 H7C 2.9600 . 1_565 no
    C4 H7C 3.0100 . 1_565 no
    C5 H7C 3.0900 . 1_565 no
    C6 H8 2.4900 . . no
    C8 H6 2.6300 . . no
    C13 H2 2.9000 . 2_556 no
    H2 Cl2 3.1400 . 2_536 no
    H2 C13 2.9000 . 2_546 no
    H2 H13 2.4800 . 2_546 no
    H5 H7A 2.3600 . . no
    H6 C8 2.6300 . . no
    H6 H8 2.0100 . . no
    H6 Cl1 2.9100 . 2_547 no
    H7A H5 2.3600 . . no
    H7B Cl1 2.9500 . 1_645 no
    H7C C1 3.0800 . 1_545 no
    H7C C2 3.0000 . 1_545 no
    H7C C3 2.9600 . 1_545 no
    H7C C4 3.0100 . 1_545 no
    H7C C5 3.0900 . 1_545 no
    H8 Cl1 2.6500 . . no
    H8 C6 2.4900 . . no
    H8 H6 2.0100 . . no
    H13 N1 2.8500 . 2_556 no
    H13 H2 2.4800 . 2_556 no
    H14 N1 2.6300 . . no
loop_
    _geom_angle_atom_site_label_1
    _geom_angle_atom_site_label_2
    _geom_angle_atom_site_label_3
    _geom_angle_site_symmetry_1
    _geom_angle_site_symmetry_2
    _geom_angle_site_symmetry_3
    _geom_angle
    _geom_angle_publ_flag
    C1 N1 C8 . . . 119.23(18) no
    N1 C1 C2 . . . 117.33(18) no
    N1 C1 C6 . . . 125.67(19) no
    C2 C1 C6 . . . 117.0(2) no
    C1 C2 C3 . . . 121.5(2) no
    C2 C3 C4 . . . 121.4(2) no
    C3 C4 C5 . . . 117.3(2) no
    C3 C4 C7 . . . 121.4(2) no
    C5 C4 C7 . . . 121.3(2) no
    C4 C5 C6 . . . 122.0(2) no
    C1 C6 C5 . . . 120.8(2) no
    N1 C8 C9 . . . 123.32(19) no
    C8 C9 C10 . . . 121.49(18) no
    C8 C9 C14 . . . 122.30(19) no
    C10 C9 C14 . . . 116.21(19) no
    Cl1 C10 C9 . . . 120.69(17) no
    Cl1 C10 C11 . . . 116.39(16) no
    C9 C10 C11 . . . 122.92(18) no
    C10 C11 C12 . . . 118.33(19) no
    Cl2 C12 C11 . . . 118.99(16) no
    Cl2 C12 C13 . . . 119.97(16) no
    C11 C12 C13 . . . 121.0(2) no
    C12 C13 C14 . . . 118.98(18) no
    C9 C14 C13 . . . 122.46(19) no
    C1 C2 H2 . . . 119.00 no
    C3 C2 H2 . . . 119.00 no
    C2 C3 H3 . . . 119.00 no
    C4 C3 H3 . . . 119.00 no
    C4 C5 H5 . . . 119.00 no
    C6 C5 H5 . . . 119.00 no
    C1 C6 H6 . . . 120.00 no
    C5 C6 H6 . . . 120.00 no
    C4 C7 H7A . . . 109.00 no
    C4 C7 H7B . . . 109.00 no
    C4 C7 H7C . . . 109.00 no
    H7A C7 H7B . . . 110.00 no
    H7A C7 H7C . . . 110.00 no
    H7B C7 H7C . . . 109.00 no
    N1 C8 H8 . . . 118.00 no
    C9 C8 H8 . . . 118.00 no
    C10 C11 H11 . . . 121.00 no
    C12 C11 H11 . . . 121.00 no
    C12 C13 H13 . . . 121.00 no
    C14 C13 H13 . . . 120.00 no
    C9 C14 H14 . . . 119.00 no
    C13 C14 H14 . . . 119.00 no
loop_
    _geom_torsion_atom_site_label_1
    _geom_torsion_atom_site_label_2
    _geom_torsion_atom_site_label_3
    _geom_torsion_atom_site_label_4
    _geom_torsion_site_symmetry_1
    _geom_torsion_site_symmetry_2
    _geom_torsion_site_symmetry_3
    _geom_torsion_site_symmetry_4
    _geom_torsion
    _geom_torsion_publ_flag
    C8 N1 C1 C2 . . . . -168.7(2) no
    C8 N1 C1 C6 . . . . 13.7(4) no
    C1 N1 C8 C9 . . . . -179.6(2) no
    N1 C1 C2 C3 . . . . -180.0(2) no
    C6 C1 C2 C3 . . . . -2.2(3) no
    N1 C1 C6 C5 . . . . 179.6(2) no
    C2 C1 C6 C5 . . . . 2.0(3) no
    C1 C2 C3 C4 . . . . 0.2(4) no
    C2 C3 C4 C5 . . . . 1.9(4) no
    C2 C3 C4 C7 . . . . -179.8(2) no
    C3 C4 C5 C6 . . . . -2.1(4) no
    C7 C4 C5 C6 . . . . 179.6(2) no
    C4 C5 C6 C1 . . . . 0.2(4) no
    N1 C8 C9 C10 . . . . 174.6(2) no
    N1 C8 C9 C14 . . . . -5.9(4) no
    C8 C9 C10 Cl1 . . . . 1.5(3) no
    C8 C9 C10 C11 . . . . -178.5(2) no
    C14 C9 C10 Cl1 . . . . -178.14(17) no
    C14 C9 C10 C11 . . . . 2.0(3) no
    C8 C9 C14 C13 . . . . 179.9(2) no
    C10 C9 C14 C13 . . . . -0.6(3) no
    Cl1 C10 C11 C12 . . . . 178.75(18) no
    C9 C10 C11 C12 . . . . -1.3(4) no
    C10 C11 C12 Cl2 . . . . 179.26(18) no
    C10 C11 C12 C13 . . . . -0.7(3) no
    Cl2 C12 C13 C14 . . . . -177.94(17) no
    C11 C12 C13 C14 . . . . 2.1(3) no
    C12 C13 C14 C9 . . . . -1.4(3) no
loop_
    _geom_hbond_atom_site_label_D
    _geom_hbond_atom_site_label_H
    _geom_hbond_atom_site_label_A
    _geom_hbond_site_symmetry_A
    _geom_hbond_distance_DH
    _geom_hbond_distance_HA
    _geom_hbond_distance_DA
    _geom_hbond_angle_DHA
    _geom_hbond_publ_flag
    C8 H8 Cl1 . 0.93 2.65 3.065(2) 108 yes
    C7 H7C Cg1 1_545 0.96 2.71 3.565(2) 148 yes
