# Supplementary material for: N-[(E)-2,4-Dichloro­benzyl­idene]-4-methyl­aniline
Source: Acta Crystallogr Sect E Struct Rep Online. 2010 Sep 18;66(Pt 10):o2583. doi: 10.1107/S1600536810036640 (PMC2983430; doi:10.1107/S1600536810036640)
Supplement: Supplementary file 2 [file e-66-o2583-Isup2.hkl]

#
# h,k,l, Fc-squared, Fo-squared, sigma(Fo-squared) and status flag
#
data_I
_shelx_title ' HA92_0m in P2(1)'
_shelx_refln_list_code          4
_shelx_F_calc_maximum       77.83
_exptl_crystal_F_000       272.00
_reflns_d_resolution_high  0.8333
 
loop_
 _symmetry_equiv_pos_as_xyz
 'x, y, z'
 '-x, y+1/2, -z'
 
_cell_length_a    10.1069
_cell_length_b     4.7469
_cell_length_c    12.9922
_cell_angle_alpha  90.000
_cell_angle_beta   95.668
_cell_angle_gamma  90.000
 
_shelx_F_squared_multiplier     1.000
 
loop_
 _refln_index_h
 _refln_index_k
 _refln_index_l
 _refln_F_squared_calc
 _refln_F_squared_meas
 _refln_F_squared_sigma
 _refln_observed_status
   1  -5   0       13.88       14.39      2.10 o
   2  -5   0       35.29       32.75      3.01 o
   3  -5   0       10.36        9.59      1.87 o
   4  -5   0        5.58        0.96      3.35 o
   5  -5   0        4.68        3.34      1.80 o
   0  -4   0      395.36      394.61     10.96 o
   1  -4   0      101.43       97.13      3.31 o
   2  -4   0        6.63        5.74      1.34 o
   3  -4   0       12.17       11.58      1.67 o
   4  -4   0       26.43       21.32      2.17 o
   5  -4   0        6.53        4.82      1.61 o
   6  -4   0       37.82       44.00      3.84 o
   7  -4   0       22.78       24.78      2.98 o
   8  -4   0       10.39       12.39      2.38 o
   1  -3   0      210.88      217.07      4.60 o
   2  -3   0      454.01      441.04      8.91 o
   3  -3   0       53.66       52.32      2.61 o
   4  -3   0       45.13       45.19      2.53 o
   5  -3   0        8.86       10.36      3.17 o
   6  -3   0      118.11      113.57      4.76 o
   7  -3   0       28.41       28.90      2.04 o
   8  -3   0       15.96       14.55      3.44 o
   9  -3   0        2.13        3.18      1.37 o
  10  -3   0       10.16        7.69      2.95 o
   0  -2   0      793.94      782.68     15.53 o
   1  -2   0       53.14       51.53      1.67 o
   2  -2   0       79.28       86.07      2.00 o
   3  -2   0      133.98      140.96      2.75 o
   4  -2   0     1734.08     1751.54     26.71 o
   5  -2   0      189.79      179.10      7.50 o
   6  -2   0       44.73       46.80      3.44 o
   7  -2   0       43.78       48.16      3.57 o
   8  -2   0       28.19       26.02      2.89 o
   9  -2   0       25.16       33.15      3.14 o
   1  -1   0      263.08      269.87      3.92 o
   3  -1   0       21.43       22.88      1.78 o
   4  -1   0      100.35      103.71      1.26 o
   5  -1   0      207.62      204.01      2.43 o
   6  -1   0      145.58      152.30      2.70 o
   7  -1   0      444.72      439.74      6.62 o
   8  -1   0       37.29       36.56      2.10 o
   9  -1   0       49.32       50.15      3.06 o
  10  -1   0       22.43       23.78      1.43 o
   1   0   0      321.27      329.51      3.74 o
   2   0   0     1393.29     1412.59     15.62 o
   3   0   0      481.03      484.36      5.70 o
   4   0   0      568.31      540.11      9.11 o
   5   0   0      377.30      364.34      8.24 o
   6   0   0        0.66       -0.32      0.41 o
   7   0   0       58.44       55.54      1.93 o
   8   0   0        0.09        0.18      0.42 o
   9   0   0      359.80      379.14      7.67 o
  10   0   0       32.15       36.60      3.35 o
  11   0   0      181.69      194.58      5.94 o
  12   0   0       40.37       43.00      2.36 o
   1   1   0      266.19      269.64      3.47 o
   3   1   0       26.21       28.34      0.54 o
   4   1   0      101.38      107.12      2.71 o
   5   1   0      200.82      203.41      3.62 o
   6   1   0      146.24      156.26      3.13 o
   7   1   0      448.63      435.67      8.28 o
   8   1   0       37.07       37.49      1.82 o
   9   1   0       50.58       49.46      2.32 o
  10   1   0       22.65       22.37      1.81 o
  11   1   0       33.04       37.47      6.30 o
   0   2   0      801.87      791.68     21.16 o
   1   2   0       54.95       55.05      1.95 o
   4   2   0     1719.40     1861.16     37.62 o
   5   2   0      196.18      190.59      3.80 o
   6   2   0       43.07       40.21      3.26 o
   7   2   0       44.11       40.97      1.91 o
   8   2   0       28.14       26.65      2.68 o
   9   2   0       24.92       25.35      1.83 o
  10   2   0       13.81       13.93      1.52 o
  11   2   0       10.60        8.10      1.33 o
   1   3   0      207.38      212.84      5.52 o
   2   3   0      457.00      448.28      9.55 o
   3   3   0       53.75       51.36      4.31 o
   4   3   0       42.62       39.12      4.61 o
   5   3   0       10.07       10.17      0.54 o
   6   3   0      114.13      114.58      2.85 o
   7   3   0       30.25       32.16      1.61 o
   8   3   0       15.67       15.27      1.43 o
   9   3   0        1.95        1.60      1.26 o
  10   3   0        9.97       14.01      1.58 o
   0   4   0      394.02      422.78     13.65 o
   1   4   0      100.60       95.94      7.84 o
   2   4   0        7.01        9.10      1.48 o
   6   4   0       37.52       40.93      1.63 o
   7   4   0       22.96       20.47      1.43 o
   8   4   0        9.67        9.47      1.35 o
  -5  -5   1        3.97        4.04      2.95 o
  -4  -5   1       43.99       39.81      5.01 o
  -3  -5   1       29.60       27.83      3.47 o
  -2  -5   1        0.86        0.75      1.16 o
  -1  -5   1       13.47       13.99      2.06 o
   0  -5   1       12.61       13.41      1.75 o
   1  -5   1       11.93       14.71      2.48 o
   2  -5   1      116.55      116.04      4.82 o
   3  -5   1       42.07       43.19      3.35 o
   4  -5   1       18.02       18.51      2.38 o
   5  -5   1        5.23        3.00      4.18 o
  -8  -4   1       12.29       12.16      2.35 o
  -7  -4   1        5.98        4.94      1.76 o
  -6  -4   1       59.52       62.45      4.70 o
  -5  -4   1       33.93       34.93      3.46 o
  -4  -4   1       17.75       17.64      2.49 o
  -3  -4   1       60.31       60.30      3.50 o
  -2  -4   1       86.75       92.38      3.82 o
  -1  -4   1       56.11       57.56      2.78 o
   0  -4   1       38.76       36.13      2.27 o
   1  -4   1       73.74       75.08      3.16 o
   2  -4   1       53.98       48.79      3.16 o
   3  -4   1       40.50       37.96      2.84 o
   4  -4   1       81.94       77.94      3.53 o
   5  -4   1       11.90       11.82      1.74 o
   6  -4   1       64.31       64.35      4.32 o
   7  -4   1        0.06       -1.27      1.02 o
   8  -4   1       71.09       61.08      5.35 o
 -10  -3   1        8.10       11.26      3.26 o
  -9  -3   1       27.88       31.48      3.11 o
  -8  -3   1       46.76       55.54      3.71 o
  -7  -3   1       46.10       46.06      3.09 o
  -6  -3   1       49.04       48.33      2.15 o
  -5  -3   1      131.16      128.61      3.50 o
  -4  -3   1      171.41      173.88      6.96 o
  -3  -3   1      153.85      153.63      4.17 o
  -2  -3   1      155.52      156.59      4.51 o
  -1  -3   1       57.73       58.54      2.24 o
   0  -3   1      392.90      409.69      7.18 o
   1  -3   1      262.21      261.58      5.22 o
   2  -3   1       77.77       81.45      3.05 o
   3  -3   1       47.09       46.06      3.48 o
   4  -3   1      241.14      234.31      5.80 o
   5  -3   1       11.91       12.49      2.44 o
   6  -3   1      469.25      422.37     10.85 o
   7  -3   1       26.85       28.97      2.66 o
   8  -3   1       54.85       54.78      3.48 o
   9  -3   1       17.19       16.67      3.63 o
  10  -3   1       13.49       15.50      3.75 o
  -9  -2   1       33.10       38.87      3.38 o
  -8  -2   1       55.20       58.12      4.18 o
  -7  -2   1      128.43      140.47      6.52 o
  -6  -2   1      159.83      167.04      7.26 o
  -5  -2   1      493.08      488.22     11.01 o
  -4  -2   1       85.76       84.74      2.49 o
  -3  -2   1        2.43        3.17      0.59 o
  -2  -2   1       94.73       91.38      2.20 o
  -1  -2   1      572.57      543.35      9.12 o
   0  -2   1      126.71      116.43      2.65 o
   1  -2   1       77.63       68.54      2.64 o
   2  -2   1     2079.35     2219.61     33.10 o
   3  -2   1      370.81      400.15      7.50 o
   4  -2   1     1615.58     1671.45     25.88 o
   5  -2   1       16.69       12.92      2.03 o
   6  -2   1      204.02      203.39      7.81 o
   7  -2   1        4.53        5.78      1.41 o
   8  -2   1       81.60       90.23      4.37 o
 -10  -1   1       37.14       40.05      1.88 o
  -9  -1   1      150.88      145.37      3.44 o
  -8  -1   1      222.65      219.51      4.52 o
  -7  -1   1      122.70      127.81      2.87 o
  -6  -1   1       16.91       17.06      1.60 o
  -5  -1   1      149.66      135.35      1.87 o
  -4  -1   1      340.58      330.53      5.57 o
  -2  -1   1     1261.01     1296.14     26.02 o
  -1  -1   1      205.03      204.31      4.50 o
   0  -1   1     1134.73     1107.94     12.61 o
   1  -1   1      805.22      807.69     12.17 o
   3  -1   1       97.81       93.63      2.73 o
   4  -1   1     1339.87     1400.21     16.08 o
   5  -1   1      214.06      220.23      2.61 o
   6  -1   1      333.05      333.26      5.06 o
   7  -1   1       15.36       14.75      0.77 o
   8  -1   1      229.67      227.72      4.59 o
   9  -1   1       28.98       29.08      1.46 o
  10  -1   1       37.09       39.98      1.69 o
 -12   0   1        0.75        0.94      1.38 o
 -11   0   1       19.41       19.83      1.80 o
 -10   0   1      152.03      164.28      4.34 o
  -9   0   1       47.62       48.86      2.11 o
  -8   0   1       13.42       12.89      1.15 o
  -7   0   1        1.56        1.14      0.52 o
  -6   0   1      532.17      505.24      8.98 o
  -5   0   1       82.00       68.89      1.94 o
  -4   0   1        0.33        0.11      0.24 o
  -3   0   1      958.96      969.69     10.96 o
  -2   0   1      139.62      141.64      2.76 o
  -1   0   1      213.31      218.07      2.57 o
   0   0   1      308.64      281.22     10.55 o
   1   0   1       24.13       22.44      0.36 o
   2   0   1      786.69      775.96      8.74 o
   3   0   1      709.24      724.74      8.35 o
   4   0   1      465.29      455.55      6.59 o
   5   0   1        0.03       -0.23      0.25 o
   6   0   1      825.58      871.07     12.36 o
   7   0   1       72.68       72.62      3.90 o
   8   0   1      159.49      166.82      4.06 o
   9   0   1      111.71      114.69      3.39 o
  10   0   1      120.83      117.29      3.84 o
  11   0   1        0.08       -1.04      0.69 o
 -11   1   1       25.49       22.80      1.89 o
 -10   1   1       37.14       33.03      2.13 o
  -9   1   1      147.95      148.59      4.08 o
  -8   1   1      220.24      213.67      4.95 o
  -7   1   1      127.28      131.88      3.37 o
  -6   1   1       17.54       19.52      2.00 o
  -5   1   1      148.47      138.72      3.08 o
  -4   1   1      341.80      344.01      4.49 o
  -3   1   1     1184.73     1245.42     12.82 o
  -2   1   1     1271.96     1327.25     35.06 o
  -1   1   1      198.24      204.30      3.12 o
   0   1   1     1144.14     1119.24     12.59 o
   1   1   1      766.38      797.30      9.32 o
   2   1   1     6056.86     6131.13    108.89 o
   3   1   1       98.45      101.46      1.93 o
   4   1   1     1335.58     1402.61     19.24 o
   5   1   1      211.66      224.31      3.86 o
   6   1   1      330.24      332.47      5.53 o
   7   1   1       14.29       12.34      1.43 o
   8   1   1      226.24      225.01      4.36 o
   9   1   1       30.46       31.21      1.99 o
  10   1   1       37.64       35.54      4.40 o
  11   1   1       43.70       38.93      2.51 o
 -11   2   1       21.02       20.53      1.89 o
 -10   2   1       52.86       48.55      3.66 o
  -9   2   1       34.68       28.88      1.92 o
  -8   2   1       55.76       53.36      3.84 o
  -7   2   1      130.51      125.59      5.35 o
  -6   2   1      159.04      161.04      3.67 o
  -5   2   1      504.97      503.23      8.59 o
  -4   2   1       90.12       94.89      2.27 o
  -2   2   1       94.17       92.62      3.51 o
  -1   2   1      572.31      558.33     15.13 o
   0   2   1      127.29      120.24      4.86 o
   1   2   1       78.06       68.75      2.16 o
   2   2   1     2094.40     2229.76     57.63 o
   3   2   1      356.26      409.43     13.78 o
   4   2   1     1626.67     1721.24     33.54 o
   5   2   1       17.93       17.31      0.89 o
   6   2   1      199.47      202.25      6.12 o
   7   2   1        5.14        4.40      0.85 o
   8   2   1       83.09       81.84      3.23 o
   9   2   1        5.20        3.37      0.91 o
  10   2   1       41.51       34.06      3.14 o
  11   2   1        7.56       10.89      1.48 o
 -10   3   1        8.11       10.84      1.43 o
  -9   3   1       28.27       25.57      2.95 o
  -8   3   1       47.27       50.29      2.21 o
  -7   3   1       47.03       46.26      1.88 o
  -6   3   1       50.70       49.59      2.58 o
  -5   3   1      134.52      130.64      1.88 o
  -2   3   1      157.88      165.75      5.90 o
  -1   3   1       60.11       64.13      2.61 o
   0   3   1      398.76      424.25     10.39 o
   1   3   1      258.46      263.15      6.52 o
   2   3   1       73.45       76.69      2.49 o
   3   3   1       46.94       60.64      4.55 o
   4   3   1      242.16      251.30     11.01 o
   5   3   1       10.89       11.89      0.57 o
   6   3   1      474.25      451.06      6.60 o
   7   3   1       29.06       32.45      1.71 o
   8   3   1       54.66       58.41      2.34 o
   9   3   1       17.37       17.43      4.67 o
  10   3   1       13.92       11.70      2.24 o
  -8   4   1       12.53       14.56      1.40 o
  -7   4   1        5.56        5.19      0.89 o
  -6   4   1       59.58       58.83      2.18 o
  -3   4   1       61.86       63.16      5.29 o
  -2   4   1       89.33       87.34      8.00 o
  -1   4   1       55.82       53.24      2.72 o
   0   4   1       38.71       37.71      2.61 o
   1   4   1       75.19       71.95      3.01 o
   2   4   1       53.89       55.58      2.30 o
   6   4   1       64.09       60.10      1.96 o
   7   4   1        0.12        0.16      0.63 o
   8   4   1       71.38       66.81      6.03 o
  -5  -5   2        4.16        5.03      2.01 o
  -4  -5   2       49.64       56.63      6.98 o
  -3  -5   2        6.48        5.25      1.90 o
  -2  -5   2       15.81       16.81      2.78 o
  -1  -5   2       53.28       52.58      4.56 o
   0  -5   2       18.62       20.84      2.03 o
   1  -5   2       18.79       20.97      2.41 o
   2  -5   2       20.01       22.65      3.69 o
   3  -5   2        9.48        6.69      1.51 o
   4  -5   2        0.34        0.91      1.18 o
   5  -5   2       10.31       10.20      1.91 o
  -8  -4   2        4.32        3.16      1.78 o
  -7  -4   2       26.90       29.76      3.37 o
  -6  -4   2       21.42       21.26      2.85 o
  -5  -4   2        0.93        1.05      1.30 o
  -4  -4   2       44.74       47.39      3.98 o
  -3  -4   2      183.72      188.56      7.13 o
  -2  -4   2      201.97      211.03     10.12 o
  -1  -4   2       66.32       63.58      2.85 o
   0  -4   2        2.46        1.86      0.82 o
   1  -4   2        6.74        6.29      1.14 o
   2  -4   2        9.25        8.40      1.43 o
   3  -4   2       20.70       23.66      2.23 o
   4  -4   2       79.98       77.92      3.54 o
   5  -4   2       19.27       19.01      2.52 o
   6  -4   2       12.12        9.12      1.98 o
   7  -4   2        5.81        7.41      1.89 o
   8  -4   2      125.54      120.24      8.49 o
 -10  -3   2        2.24        1.17      1.85 o
  -9  -3   2       97.56      101.39      4.87 o
  -8  -3   2       38.73       38.61      3.19 o
  -7  -3   2       10.81        9.16      1.22 o
  -6  -3   2      131.83      141.48      4.95 o
  -5  -3   2      330.44      344.78     10.64 o
  -4  -3   2      185.37      188.55      4.66 o
  -3  -3   2       82.49       79.28      2.78 o
  -2  -3   2       41.14       40.46      2.45 o
  -1  -3   2        5.07        5.23      0.75 o
   0  -3   2      501.86      498.07      8.29 o
   1  -3   2       90.88       83.69      2.65 o
   2  -3   2       16.09       13.55      1.50 o
   3  -3   2       66.77       64.06      2.73 o
   4  -3   2       92.07       95.01      3.38 o
   5  -3   2      114.89      101.61      3.58 o
   6  -3   2      254.87      259.23     14.39 o
   7  -3   2       27.98       31.45      2.64 o
   8  -3   2       10.57       12.27      1.83 o
   9  -3   2        0.87       -0.55      1.60 o
 -10  -2   2        7.64        9.23      2.40 o
  -9  -2   2       11.52       15.50      2.64 o
  -8  -2   2       89.54       85.18      5.23 o
  -7  -2   2      954.52      990.27     28.41 o
  -6  -2   2      143.18      147.36      6.77 o
  -5  -2   2       19.92       23.57      2.48 o
  -4  -2   2       76.89       70.42      3.02 o
  -3  -2   2       36.46       37.90      3.03 o
  -2  -2   2      655.55      642.18     10.67 o
  -1  -2   2      115.23      106.44      2.43 o
   0  -2   2      198.68      203.96      3.40 o
   1  -2   2       88.50       89.80      2.27 o
   2  -2   2      865.98      860.14     14.06 o
   3  -2   2      345.83      351.18      6.70 o
   4  -2   2      625.75      634.92     11.10 o
   5  -2   2      136.93      135.06      2.99 o
   6  -2   2       11.98        8.50      1.00 o
   7  -2   2       49.77       58.31      3.32 o
   8  -2   2       32.36       30.30      1.83 o
 -10  -1   2       18.62       17.80      1.24 o
  -9  -1   2      454.52      460.87      9.16 o
  -8  -1   2       52.57       53.23      1.69 o
  -7  -1   2       48.51       52.45      3.14 o
  -6  -1   2       23.73       25.14      1.63 o
  -5  -1   2      787.11      773.89     10.20 o
  -4  -1   2      342.88      334.47      4.59 o
  -2  -1   2       83.22       68.23      2.17 o
  -1  -1   2       85.21       91.97      2.59 o
   0  -1   2     2916.06     2878.57     34.61 o
   1  -1   2     1072.94     1082.76     16.13 o
   2  -1   2      992.72     1060.30     20.02 o
   3  -1   2      311.03      282.89      3.95 o
   4  -1   2      714.27      793.97      7.33 o
   5  -1   2      100.27      101.61      1.45 o
   6  -1   2        0.33       -0.11      0.24 o
   7  -1   2      153.65      151.03      2.95 o
   8  -1   2       21.93       23.17      1.22 o
   9  -1   2       35.21       35.34      2.22 o
  10  -1   2        5.91        6.53      0.87 o
 -12   0   2       15.22       12.01      1.41 o
 -11   0   2      284.55      299.39      6.76 o
 -10   0   2       35.23       34.95      1.93 o
  -9   0   2        1.62        1.97      1.05 o
  -8   0   2        0.32        0.65      0.54 o
  -7   0   2      341.85      343.72      6.65 o
  -6   0   2       55.89       60.15      1.89 o
  -5   0   2       10.16        6.95      1.01 o
  -4   0   2      148.60      136.11      2.87 o
  -3   0   2      947.00      907.46     10.32 o
  -2   0   2     1891.83     1942.80     21.43 o
   0   0   2     2221.23     2211.86     38.73 o
   1   0   2        0.07       -0.02      0.10 o
   2   0   2     1000.51     1033.70      9.89 o
   3   0   2       39.82       42.81      0.76 o
   4   0   2       17.70       14.64      0.97 o
   5   0   2      634.05      637.43     10.94 o
   6   0   2       37.76       37.45      1.56 o
   7   0   2      163.55      166.77      3.93 o
   8   0   2        0.00       -0.13      0.53 o
   9   0   2       10.87        9.00      1.15 o
  10   0   2        5.88        6.04      1.10 o
  11   0   2        4.77        4.75      1.20 o
 -11   1   2        2.95        2.37      1.54 o
 -10   1   2       19.52       16.07      1.60 o
  -9   1   2      449.73      440.47      8.96 o
  -8   1   2       51.54       47.08      2.49 o
  -7   1   2       49.68       49.62      1.93 o
  -6   1   2       22.92       24.86      1.30 o
  -5   1   2      798.84      788.95     13.84 o
  -4   1   2      347.63      339.75      6.00 o
  -3   1   2       82.07       88.30      1.34 o
  -2   1   2       85.62       71.06      1.44 o
  -1   1   2       84.58       92.53      2.02 o
   0   1   2     2879.39     2851.04     34.55 o
   1   1   2     1057.28     1096.95     13.90 o
   2   1   2     1013.08     1107.38      9.87 o
   3   1   2      315.59      292.27      3.14 o
   4   1   2      738.04      823.47      9.05 o
   5   1   2       97.19       95.77      2.01 o
   6   1   2        0.53        0.43      0.82 o
   7   1   2      153.04      149.99      3.13 o
   8   1   2       22.71       23.16      1.63 o
   9   1   2       36.03       36.19      2.04 o
  10   1   2        5.70        6.02      1.10 o
  11   1   2       22.66       22.52      1.96 o
 -11   2   2       33.11       33.03      2.33 o
 -10   2   2        8.13       10.01      1.91 o
  -9   2   2       11.78        9.04      1.18 o
  -8   2   2       90.00       90.83      3.23 o
  -7   2   2      949.63      946.80     18.42 o
  -6   2   2      141.57      142.13      3.38 o
  -5   2   2       20.51       24.52      1.08 o
  -4   2   2       73.24       72.32      1.87 o
  -2   2   2      650.07      644.56     17.65 o
  -1   2   2      118.45      102.47      4.43 o
   0   2   2      199.73      202.96      7.38 o
   1   2   2       89.78       99.27      4.80 o
   2   2   2      878.26      891.07     24.97 o
   3   2   2      334.01      348.54      5.16 o
   4   2   2      641.96      667.38     14.56 o
   5   2   2      138.42      132.70      2.81 o
   6   2   2       12.33       10.26      1.94 o
   7   2   2       49.32       45.16      1.91 o
   8   2   2       31.47       28.53      2.00 o
   9   2   2       43.81       40.31      2.09 o
  10   2   2       46.42       43.55      2.29 o
  11   2   2        3.39        3.66      1.13 o
 -10   3   2        2.39        1.17      0.91 o
  -9   3   2       98.16       96.93      3.32 o
  -8   3   2       39.70       38.99      1.94 o
  -7   3   2       10.38        8.83      1.85 o
  -6   3   2      130.72      140.09      3.28 o
  -5   3   2      323.79      341.40      6.16 o
  -2   3   2       40.25       41.27      2.77 o
  -1   3   2        4.72        5.29      1.41 o
   0   3   2      514.05      511.24     10.84 o
   1   3   2       92.24       84.99      2.89 o
   2   3   2       16.37       14.21      2.52 o
   3   3   2       66.15       63.84      4.92 o
   4   3   2       87.59       97.54      2.45 o
   5   3   2      110.54      109.91      2.20 o
   6   3   2      257.88      258.12      6.52 o
   7   3   2       29.24       27.88      1.67 o
   8   3   2       10.65       11.05      1.30 o
   9   3   2        0.87        0.87      0.95 o
  -8   4   2        4.26        6.64      1.08 o
  -7   4   2       28.37       29.94      1.65 o
  -6   4   2       21.45       23.13      1.24 o
  -3   4   2      179.92      200.26      9.66 o
  -2   4   2      204.29      207.10     10.52 o
  -1   4   2       66.01       63.52      3.06 o
   0   4   2        2.24        1.94      1.29 o
   1   4   2        6.15        5.70      1.09 o
   2   4   2        9.31        6.70      2.34 o
   5   4   2       20.17       20.05      1.41 o
   6   4   2       12.10        8.67      0.96 o
   7   4   2        5.40        4.08      0.88 o
   8   4   2      127.05      121.60      4.03 o
  -5  -5   3       22.02       23.16      3.44 o
  -4  -5   3       17.58       19.29      3.08 o
  -3  -5   3        8.03        6.81      3.81 o
  -2  -5   3       43.73       45.58      4.41 o
  -1  -5   3       72.51       85.67      5.93 o
   0  -5   3       56.14       53.17      3.62 o
   1  -5   3       36.26       33.59      3.59 o
   2  -5   3       13.93       16.03      3.26 o
   3  -5   3        0.68        1.24      1.97 o
   4  -5   3        5.12        5.55      2.02 o
   5  -5   3       18.33       17.51      3.81 o
  -8  -4   3        8.34        8.97      2.32 o
  -7  -4   3       97.96       92.31      9.63 o
  -6  -4   3       10.89        7.90      2.02 o
  -5  -4   3       16.41       16.85      1.78 o
  -4  -4   3       47.62       49.29      2.75 o
  -3  -4   3      215.01      221.15      8.41 o
  -2  -4   3      149.75      163.39      6.54 o
  -1  -4   3       22.39       20.41      2.64 o
   0  -4   3       22.18       21.64      3.30 o
   1  -4   3        7.26        7.29      1.20 o
   2  -4   3       75.46       77.55      3.45 o
   3  -4   3       52.11       52.41      3.18 o
   4  -4   3       40.09       39.38      2.81 o
   5  -4   3        5.78        4.65      1.27 o
   6  -4   3       12.83       13.85      1.87 o
   7  -4   3       74.89       75.34      7.38 o
   8  -4   3        5.71       11.99      3.44 o
 -10  -3   3       20.49       21.36      4.64 o
  -9  -3   3       22.49       24.17      2.87 o
  -8  -3   3        0.45        0.33      0.77 o
  -7  -3   3       16.29       19.03      1.79 o
  -6  -3   3       43.48       47.25      2.56 o
  -5  -3   3      765.20      773.69     13.85 o
  -4  -3   3      101.39      101.27      3.37 o
  -3  -3   3       65.96       60.14      2.53 o
  -2  -3   3        6.36        6.26      1.02 o
  -1  -3   3       25.54       25.11      1.57 o
   0  -3   3      156.43      161.26      4.51 o
   1  -3   3      211.02      213.44      4.54 o
   2  -3   3       71.99       65.04      3.50 o
   3  -3   3        7.73        8.82      1.24 o
   4  -3   3       93.53       94.84      3.35 o
   5  -3   3      261.29      243.14      7.69 o
   6  -3   3       71.80       56.11      2.73 o
   7  -3   3        4.57        4.74      1.91 o
   8  -3   3        0.34        0.98      1.48 o
   9  -3   3       15.31       25.03      4.12 o
 -10  -2   3        0.62        1.72      1.66 o
  -9  -2   3       16.73       21.90      3.14 o
  -8  -2   3       14.65       15.38      2.64 o
  -6  -2   3       89.98       88.26      5.23 o
  -5  -2   3      111.67      119.66      3.99 o
  -4  -2   3      187.51      183.60      4.31 o
  -3  -2   3      494.94      516.22      9.52 o
  -2  -2   3      103.32      105.71      2.98 o
  -1  -2   3      814.22      775.92     10.72 o
   0  -2   3       25.98       22.26      1.64 o
   1  -2   3      120.56      106.19      2.54 o
   2  -2   3      664.43      729.17     14.64 o
   3  -2   3     1247.33     1259.38     24.05 o
   4  -2   3      107.14      104.70      4.03 o
   5  -2   3       17.62       17.55      1.07 o
   6  -2   3        9.31       11.59      2.06 o
   7  -2   3       16.84       16.24      2.03 o
 -10  -1   3       26.20       26.76      2.24 o
  -9  -1   3       58.34       58.21      1.91 o
  -8  -1   3       18.19       19.91      1.12 o
  -7  -1   3      183.91      183.69      3.72 o
  -6  -1   3      190.44      180.24      3.52 o
  -5  -1   3      304.74      322.95      4.51 o
  -4  -1   3       57.47       56.46      1.39 o
  -2  -1   3      107.46      104.54      3.04 o
  -1  -1   3     1801.17     1800.75     31.33 o
   0  -1   3       89.77       85.13      3.07 o
   1  -1   3     2593.77     2640.25     38.03 o
   2  -1   3      395.86      404.04      8.24 o
   3  -1   3      174.58      153.14      2.26 o
   4  -1   3      713.00      812.11      7.93 o
   5  -1   3       58.83       62.58      1.46 o
   6  -1   3      218.18      214.79      3.69 o
   7  -1   3       38.34       39.41      1.32 o
   8  -1   3      125.21      127.65      2.75 o
   9  -1   3        8.19        8.11      0.84 o
  10  -1   3       43.45       47.91      2.71 o
 -12   0   3        0.12       -0.20      0.72 o
 -11   0   3       22.13       25.73      2.46 o
 -10   0   3        2.92        3.69      0.87 o
  -9   0   3        5.82        4.42      0.95 o
  -8   0   3      223.64      216.78      4.85 o
  -7   0   3        8.36        5.86      0.78 o
  -6   0   3        7.75       12.57      0.96 o
  -5   0   3     2145.70     2266.29     35.90 o
  -4   0   3      175.71      166.51      3.39 o
  -3   0   3     2960.72     2947.64     45.99 o
  -2   0   3       26.07       27.09      0.74 o
   0   0   3      136.66      120.37      1.44 o
   1   0   3      829.50      814.77      7.89 o
   2   0   3        9.38        7.41      0.45 o
   3   0   3      118.06      112.57      2.22 o
   4   0   3      727.64      746.93     10.80 o
   5   0   3        7.06       10.19      0.80 o
   6   0   3     1125.75     1194.29     17.06 o
   7   0   3        1.97        1.66      0.68 o
   8   0   3       87.31       75.02      2.31 o
   9   0   3       52.80       53.44      2.24 o
  10   0   3       22.42       28.71      1.98 o
  11   0   3        2.43        1.78      0.84 o
 -11   1   3       15.18       17.04      2.77 o
 -10   1   3       23.58       24.43      1.88 o
  -9   1   3       58.29       59.10      2.95 o
  -8   1   3       19.92       20.42      1.49 o
  -7   1   3      184.14      185.59      4.30 o
  -6   1   3      191.57      177.90      5.44 o
  -5   1   3      299.85      325.82      6.21 o
  -4   1   3       59.66       59.09      1.65 o
  -3   1   3     1913.28     2095.09     35.21 o
  -2   1   3      108.01      106.17      1.83 o
  -1   1   3     1827.95     1804.65     18.69 o
   0   1   3       92.73       90.13      1.16 o
   1   1   3     2608.15     2691.03     31.61 o
   2   1   3      384.57      405.11      3.92 o
   3   1   3      170.25      153.91      2.16 o
   4   1   3      713.98      813.74     10.35 o
   5   1   3       58.16       58.43      1.87 o
   6   1   3      216.49      210.12      6.24 o
   7   1   3       38.55       39.62      1.83 o
   8   1   3      123.09      116.54      3.52 o
   9   1   3        8.23        8.48      1.20 o
  10   1   3       41.64       40.37      2.27 o
  11   1   3       22.11       21.18      1.93 o
 -11   2   3        6.88        8.28      1.35 o
 -10   2   3        0.52        0.40      0.74 o
  -9   2   3       16.60       13.12      1.37 o
  -8   2   3       11.85       12.27      2.12 o
  -7   2   3      278.31      268.42      6.80 o
  -6   2   3       91.54       94.90      2.58 o
  -5   2   3      110.66      119.33      2.92 o
  -4   2   3      187.73      184.75      2.77 o
  -3   2   3      506.74      529.22      8.48 o
  -2   2   3      108.79      115.07      4.80 o
  -1   2   3      804.66      775.19     21.53 o
   0   2   3       26.97       25.52      2.64 o
   1   2   3      118.37      107.08      5.35 o
   2   2   3      657.33      724.39     21.71 o
   3   2   3     1237.56     1287.84     17.63 o
   4   2   3       97.82      100.40      3.61 o
   5   2   3       17.80       15.81      0.89 o
   6   2   3       10.49        9.92      0.84 o
   7   2   3       16.97       17.02      1.35 o
   8   2   3       89.29       80.26      2.83 o
   9   2   3       38.18       34.32      2.18 o
  10   2   3       20.41       19.47      4.34 o
 -10   3   3       21.44       21.73      2.89 o
  -9   3   3       22.15       24.90      1.88 o
  -8   3   3        0.52        1.20      0.98 o
  -7   3   3       16.42       15.65      1.28 o
  -6   3   3       40.05       38.76      1.58 o
  -5   3   3      766.77      809.04     17.47 o
  -4   3   3      102.36      103.61      2.09 o
  -2   3   3        6.30        7.44      1.60 o
  -1   3   3       26.34       26.45      2.83 o
   0   3   3      153.17      158.62      7.20 o
   1   3   3      205.25      207.63      5.38 o
   2   3   3       72.00       70.36      4.92 o
   3   3   3        7.98        8.24      2.40 o
   4   3   3       94.09       94.92      2.20 o
   5   3   3      255.26      243.61      4.80 o
   6   3   3       65.51       52.27      2.00 o
   7   3   3        4.70        4.70      0.73 o
   8   3   3        0.31        1.42      0.74 o
   9   3   3       15.24       13.49      1.50 o
  -8   4   3        8.27        9.28      1.38 o
  -7   4   3       98.03       94.53      3.75 o
  -6   4   3       11.83       12.22      1.20 o
  -5   4   3       16.24       17.71      1.41 o
  -2   4   3      148.02      158.00      7.13 o
  -1   4   3       22.09       23.77      2.43 o
   0   4   3       21.74       21.08      1.98 o
   1   4   3        7.57       10.06      1.28 o
   5   4   3        5.71        3.32      0.92 o
   6   4   3       12.40       12.66      1.13 o
   7   4   3       72.47       59.17      4.34 o
   8   4   3        6.41        8.74      1.72 o
  -5  -5   4       18.20       20.77      4.06 o
  -4  -5   4        1.51        0.02      1.37 o
  -3  -5   4       39.23       47.58      5.57 o
  -2  -5   4       40.84       37.06      4.04 o
  -1  -5   4      146.51      154.50      7.16 o
   0  -5   4       30.76       33.44      2.95 o
   1  -5   4        7.75        8.26      2.18 o
   2  -5   4       16.21       17.30      2.75 o
   3  -5   4       13.09       18.21      2.87 o
   4  -5   4       22.36       19.10      2.97 o
  -8  -4   4       16.44       22.39      3.87 o
  -7  -4   4       26.14       25.42      3.27 o
  -6  -4   4        3.47        5.09      2.24 o
  -5  -4   4       34.86       34.12      2.57 o
  -4  -4   4       77.77       74.61      4.16 o
  -3  -4   4      212.70      211.61      5.91 o
  -2  -4   4       37.65       35.67      2.64 o
  -1  -4   4       38.49       37.19      2.74 o
   0  -4   4       64.80       58.64      3.36 o
   1  -4   4       65.22       66.11      4.09 o
   2  -4   4       60.09       65.29      6.03 o
   3  -4   4      134.82      127.42      5.57 o
   4  -4   4       48.10       50.36     10.33 o
   5  -4   4       17.96       18.84      2.65 o
   6  -4   4       55.28       53.20      4.32 o
   7  -4   4      109.43      102.98      5.28 o
 -10  -3   4        3.42        8.02      2.18 o
  -9  -3   4        9.76        8.91      1.99 o
  -8  -3   4        7.00        6.64      1.30 o
  -7  -3   4       46.34       49.68      2.74 o
  -6  -3   4       40.54       37.14      2.44 o
  -5  -3   4      140.20      135.42      4.21 o
  -4  -3   4       36.39       37.82      2.45 o
  -3  -3   4       44.01       49.57      3.03 o
  -2  -3   4       46.74       38.91      2.39 o
  -1  -3   4      193.46      187.34      6.07 o
   0  -3   4       93.14       94.39      2.81 o
   1  -3   4      263.51      255.95      5.22 o
   2  -3   4       87.11       92.19      4.01 o
   3  -3   4       19.80       16.86      2.06 o
   4  -3   4      158.26      146.52      5.50 o
   5  -3   4      339.54      321.21      9.07 o
   6  -3   4       10.05        5.16      1.72 o
   7  -3   4        3.09        2.45      1.72 o
   8  -3   4       25.01       24.66      3.94 o
   9  -3   4       29.98       32.17      4.74 o
 -10  -2   4       28.28       34.81      4.18 o
  -6  -2   4       27.73       21.91      3.75 o
  -5  -2   4      107.29      106.01      5.84 o
  -4  -2   4       27.41       34.35      2.20 o
  -3  -2   4      346.59      358.73      8.44 o
  -2  -2   4      172.60      161.26      4.80 o
  -1  -2   4      351.74      381.95      7.24 o
   0  -2   4      171.51      165.45      3.36 o
   1  -2   4      372.72      392.13      7.39 o
   2  -2   4       70.21       67.89      2.41 o
   3  -2   4      345.30      360.97      8.65 o
   4  -2   4        7.11        7.19      1.21 o
   5  -2   4        1.12        0.51      0.50 o
   6  -2   4      133.73      134.34      3.87 o
   7  -2   4      165.51      167.23      6.21 o
 -10  -1   4       23.70       21.59      2.03 o
  -9  -1   4       38.11       37.53      1.54 o
  -8  -1   4       17.02       18.46      1.10 o
  -7  -1   4      182.91      172.78      3.56 o
  -6  -1   4      122.21      123.87      2.67 o
  -5  -1   4       29.04       22.46      0.68 o
  -4  -1   4      266.60      238.47      4.03 o
  -3  -1   4      487.75      538.83      9.39 o
  -2  -1   4      214.99      223.57      3.08 o
  -1  -1   4      958.21      961.49     11.52 o
   0  -1   4      441.79      425.03      4.78 o
   1  -1   4      362.06      370.00      4.72 o
   2  -1   4      162.23      154.05      2.17 o
   3  -1   4       83.81       85.62      1.49 o
   4  -1   4       63.83       65.75      1.09 o
   5  -1   4      567.56      533.34      6.99 o
   6  -1   4        8.33        7.50      0.78 o
   7  -1   4       19.17       19.94      1.02 o
   8  -1   4      140.32      144.92      3.05 o
   9  -1   4       71.34       73.30      2.09 o
  10  -1   4        4.50        6.09      1.35 o
 -11   0   4       16.54       19.44      2.52 o
 -10   0   4        0.31       -0.07      0.59 o
  -9   0   4      135.37      139.08      3.72 o
  -8   0   4        6.61        5.69      0.83 o
  -7   0   4       65.65       63.13      3.14 o
  -6   0   4       18.16       13.94      1.04 o
  -5   0   4       34.78       24.50      2.09 o
  -4   0   4       30.73       27.47      1.11 o
  -3   0   4        7.02        7.12      1.72 o
  -2   0   4     1017.71      995.68     24.85 o
  -1   0   4       29.82       30.14      0.60 o
   0   0   4      682.38      707.21      6.43 o
   1   0   4      846.40      855.04      8.39 o
   2   0   4      130.22      123.12      2.14 o
   3   0   4     1052.38     1018.16     12.69 o
   4   0   4       10.21        8.95      0.54 o
   5   0   4      200.77      213.73      4.26 o
   6   0   4      150.42      167.30      6.42 o
   7   0   4      325.47      327.39      5.90 o
   8   0   4       19.96       22.09      1.46 o
   9   0   4        2.34        2.62      0.80 o
  10   0   4        0.71        1.48      1.08 o
  11   0   4       19.90       19.17      1.75 o
 -11   1   4       25.60       25.02      1.99 o
 -10   1   4       22.84       22.39      1.83 o
  -9   1   4       39.02       39.13      1.94 o
  -8   1   4       18.32       16.06      1.37 o
  -7   1   4      188.33      171.23      4.08 o
  -6   1   4      123.71      127.03      3.60 o
  -5   1   4       27.33       21.48      1.14 o
  -4   1   4      257.60      228.98      4.54 o
  -3   1   4      477.65      537.81      9.08 o
  -2   1   4      205.32      218.72      2.86 o
  -1   1   4      948.69      974.37      8.61 o
   0   1   4      440.60      428.98      4.01 o
   1   1   4      369.03      375.42      3.91 o
   2   1   4      159.81      150.71      2.12 o
   3   1   4       84.97       84.79      1.57 o
   4   1   4       59.70       64.88      2.49 o
   5   1   4      562.56      535.30      7.20 o
   6   1   4        8.32        6.80      1.21 o
   7   1   4       18.40       16.51      1.37 o
   8   1   4      139.01      138.47      3.93 o
   9   1   4       72.03       76.39      3.44 o
  10   1   4        4.08        7.55      1.23 o
  11   1   4       10.68        7.73      1.60 o
 -11   2   4        5.03        5.66      1.17 o
 -10   2   4       28.20       26.95      2.02 o
  -9   2   4       51.18       50.40      2.28 o
  -8   2   4       36.79       29.75      1.83 o
  -7   2   4       32.92       28.49      1.60 o
  -6   2   4       29.41       26.06      1.51 o
  -5   2   4      105.90      108.62      2.66 o
  -4   2   4       28.21       30.25      1.05 o
  -3   2   4      339.13      361.49      6.40 o
  -2   2   4      169.44      163.46      2.71 o
  -1   2   4      353.31      369.88     12.18 o
   0   2   4      167.44      164.52      6.89 o
   1   2   4      375.33      401.78      8.78 o
   2   2   4       66.47       65.50      1.32 o
   3   2   4      357.01      383.98      7.63 o
   4   2   4        7.63        7.29      1.06 o
   5   2   4        1.14        1.23      0.47 o
   6   2   4      133.65      124.42      2.75 o
   7   2   4      166.11      156.48      4.11 o
   8   2   4        1.56        1.96      0.74 o
   9   2   4       17.65       14.65      1.51 o
  10   2   4       12.58       10.99      1.51 o
 -10   3   4        3.45        5.24      1.17 o
  -9   3   4        9.51        8.45      1.23 o
  -8   3   4        7.25        7.72      1.51 o
  -7   3   4       46.23       52.32      2.09 o
  -6   3   4       37.98       32.69      1.51 o
  -5   3   4      139.19      143.25      3.68 o
  -4   3   4       38.96       38.81      1.30 o
  -2   3   4       46.82       50.00      3.51 o
  -1   3   4      195.57      205.79      8.18 o
   0   3   4       91.10       92.93      5.35 o
   1   3   4      266.69      271.05     10.64 o
   2   3   4       88.49       82.91      5.66 o
   3   3   4       20.72       20.19      1.23 o
   4   3   4      159.86      160.89      2.85 o
   5   3   4      347.89      339.95      6.39 o
   6   3   4       10.28        7.07      1.05 o
   7   3   4        2.95        3.77      1.35 o
   8   3   4       25.80       25.52      3.47 o
   9   3   4       29.83       28.64      2.34 o
  -8   4   4       17.30       20.06      1.65 o
  -7   4   4       25.21       25.67      1.65 o
  -6   4   4        3.05        3.70      0.71 o
  -5   4   4       34.54       32.90      2.03 o
  -4   4   4       74.79       73.25      2.46 o
  -2   4   4       39.25       44.10      3.69 o
  -1   4   4       38.93       38.38      4.06 o
   0   4   4       65.64       69.34      3.32 o
   1   4   4       65.66       71.04      3.38 o
   4   4   4       48.90       45.39      2.09 o
   5   4   4       18.38       17.29      1.45 o
   6   4   4       56.49       57.23      2.15 o
   7   4   4      111.24       99.71      3.22 o
  -4  -5   5        0.56        0.40      1.52 o
  -3  -5   5       58.09       65.82     12.15 o
  -2  -5   5       85.70       80.36     11.44 o
  -1  -5   5        8.22        8.33      2.29 o
   0  -5   5        5.72        5.78      2.10 o
   1  -5   5        0.50        0.85      1.40 o
   2  -5   5        3.41        5.72      1.85 o
   3  -5   5       11.04       16.75      2.73 o
  -8  -4   5       14.73       13.34      2.62 o
  -7  -4   5       10.00       14.12      2.58 o
  -6  -4   5       10.75       10.66      2.28 o
  -5  -4   5       21.90       24.01      2.29 o
  -4  -4   5      111.76      116.80      4.88 o
  -3  -4   5       24.47       23.63      2.63 o
  -2  -4   5        7.30        8.41      1.56 o
  -1  -4   5       50.62       52.72      3.34 o
   0  -4   5       13.47       10.61      1.38 o
   1  -4   5       66.17       66.75      4.07 o
   2  -4   5       25.17       22.00      4.77 o
   3  -4   5       34.90       39.30      3.53 o
   4  -4   5        2.40        1.92      1.30 o
   5  -4   5       17.28       21.67      3.84 o
   6  -4   5       19.00       21.71      2.94 o
   7  -4   5       22.17       21.29      2.93 o
  -9  -3   5        8.33        9.03      1.96 o
  -8  -3   5       15.06       15.23      1.83 o
  -7  -3   5       34.90       36.73      2.60 o
  -6  -3   5      182.58      176.79      5.13 o
  -5  -3   5       81.35       79.96      3.23 o
  -4  -3   5       31.22       30.17      2.19 o
  -3  -3   5       10.25       10.79      1.50 o
  -2  -3   5       66.06       67.89      2.87 o
  -1  -3   5      187.65      167.67      5.70 o
   0  -3   5       50.66       51.43      2.19 o
   1  -3   5      165.01      172.10      4.70 o
   2  -3   5       12.08       10.02      1.37 o
   3  -3   5      105.16       95.29      4.19 o
   4  -3   5      147.95      143.08      5.32 o
   5  -3   5        3.15        4.70      3.20 o
   6  -3   5       49.58       40.84      3.66 o
   7  -3   5       31.67       34.04      3.04 o
   9  -3   5        8.95       10.03      2.89 o
  -7  -2   5       35.10       33.97      2.72 o
  -6  -2   5       41.05       39.22      2.79 o
  -5  -2   5       51.37       45.95      5.32 o
  -4  -2   5      178.48      176.50      8.64 o
  -3  -2   5      631.20      638.06     14.24 o
  -2  -2   5       44.91       62.21      2.84 o
  -1  -2   5      391.18      380.79      9.05 o
   0  -2   5        9.56        7.77      0.80 o
   1  -2   5      424.60      414.73      7.83 o
   2  -2   5      259.02      248.00      5.39 o
   3  -2   5       37.05       31.20      1.93 o
   4  -2   5        8.54        9.25      1.37 o
   5  -2   5       92.88       95.40      3.06 o
   6  -2   5      198.50      196.07      5.17 o
   7  -2   5       38.80       35.18      2.37 o
 -10  -1   5       63.97       68.39      3.20 o
  -9  -1   5        1.71        1.91      0.58 o
  -8  -1   5       44.60       45.19      1.58 o
  -7  -1   5       40.76       41.91      1.44 o
  -6  -1   5      125.41      130.93      2.84 o
  -5  -1   5      335.52      329.81      4.95 o
  -4  -1   5       46.44       49.76      0.97 o
  -3  -1   5       99.39      116.12      2.47 o
  -2  -1   5       48.01       54.12      1.25 o
  -1  -1   5     1466.57     1515.73     17.80 o
   0  -1   5      108.20       97.15      1.45 o
   1  -1   5       50.55       59.79      1.18 o
   2  -1   5      144.76      131.42      3.05 o
   3  -1   5      913.85      985.00      9.90 o
   4  -1   5      271.00      263.41      3.27 o
   5  -1   5        7.19        8.51      0.57 o
   6  -1   5        5.89        5.53      0.63 o
   7  -1   5       21.42       20.94      1.11 o
   8  -1   5      126.00      121.81      2.75 o
   9  -1   5       52.17       57.75      3.14 o
 -11   0   5       19.51       20.37      2.37 o
 -10   0   5        5.96        6.61      1.04 o
  -9   0   5        0.27       -0.17      0.56 o
  -8   0   5       91.33       88.18      2.74 o
  -7   0   5       50.19       53.22      1.98 o
  -6   0   5        3.95        0.99      0.65 o
  -5   0   5      153.57      172.87      3.76 o
  -4   0   5      341.98      367.38      6.68 o
  -3   0   5      765.02      727.70     12.11 o
  -2   0   5       26.16       22.96      0.98 o
  -1   0   5       42.98       44.88      0.98 o
   0   0   5      703.95      744.47     12.68 o
   1   0   5     2548.49     2554.96     30.20 o
   2   0   5      396.57      371.74      5.22 o
   3   0   5       63.33       57.35      1.26 o
   4   0   5       24.86       23.91      1.32 o
   5   0   5       62.33       64.73      1.95 o
   6   0   5       94.47       88.17      2.40 o
   7   0   5       23.15       21.26      1.40 o
   8   0   5        0.68        0.62      0.58 o
   9   0   5       15.74       17.56      2.86 o
  10   0   5      103.05      105.99      4.00 o
  11   0   5       39.85       46.80      3.08 o
 -11   1   5        3.73        4.30      1.02 o
 -10   1   5       63.43       67.19      4.24 o
  -9   1   5        1.98        1.48      0.74 o
  -8   1   5       41.27       41.20      2.77 o
  -7   1   5       40.33       40.32      1.78 o
  -6   1   5      125.88      131.19      3.30 o
  -5   1   5      334.03      323.01     10.67 o
  -4   1   5       50.05       52.97      1.66 o
  -3   1   5       97.48      112.87      2.83 o
  -2   1   5       48.26       51.98      1.58 o
  -1   1   5     1433.45     1503.60     15.66 o
   0   1   5      106.76       94.50      1.41 o
   1   1   5       49.30       56.14      1.12 o
   2   1   5      146.86      133.26      2.36 o
   3   1   5      921.28      983.10     12.45 o
   4   1   5      269.95      266.57      4.15 o
   5   1   5        6.97        6.38      0.51 o
   6   1   5        6.15        5.37      0.76 o
   7   1   5       22.35       20.84      2.21 o
   8   1   5      127.05      120.83      6.21 o
   9   1   5       51.80       59.70      2.83 o
  10   1   5       14.75       12.04      1.50 o
 -11   2   5        0.07       -0.54      0.80 o
 -10   2   5       24.15       26.65      2.03 o
  -9   2   5       26.67       29.18      1.97 o
  -8   2   5      112.56      108.43      3.34 o
  -7   2   5       34.14       35.97      1.73 o
  -6   2   5       40.10       42.44      1.73 o
  -5   2   5       52.10       49.64      1.70 o
  -4   2   5      182.33      190.78      3.82 o
  -3   2   5      613.88      658.09     10.39 o
  -2   2   5       43.76       59.84      1.50 o
  -1   2   5      386.61      395.69      5.97 o
   0   2   5        9.59        8.92      0.50 o
   1   2   5      430.41      432.53      6.57 o
   2   2   5      255.66      244.84      3.09 o
   3   2   5       35.03       32.53      1.03 o
   4   2   5        9.24        9.60      0.82 o
   5   2   5       92.44       88.47      2.61 o
   6   2   5      194.92      189.48      3.73 o
   7   2   5       37.65       36.39      1.89 o
   8   2   5       52.92       43.11      2.80 o
   9   2   5       12.77       13.95      2.86 o
  10   2   5       42.46       32.33      2.35 o
  -9   3   5        7.75        6.93      1.15 o
  -8   3   5       15.19       11.73      1.30 o
  -7   3   5       35.98       35.90      1.85 o
  -6   3   5      182.03      185.51      4.21 o
  -5   3   5       76.94       82.26      2.24 o
  -4   3   5       32.19       32.83      0.85 o
  -3   3   5       10.06       10.98      2.18 o
  -2   3   5       67.45       68.84      1.46 o
  -1   3   5      187.74      189.19      8.12 o
   0   3   5       47.54       49.76      4.06 o
   1   3   5      161.19      165.81      5.54 o
   2   3   5       10.85       11.13      0.58 o
   3   3   5      104.10      100.56      3.44 o
   4   3   5      143.02      138.26      3.20 o
   5   3   5        3.63        3.73      1.85 o
   6   3   5       50.53       42.21      1.91 o
   7   3   5       31.59       31.89      1.63 o
   8   3   5       31.94       29.79      3.97 o
   9   3   5        8.93        9.46      1.97 o
  -8   4   5       14.47       15.03      4.06 o
  -7   4   5        9.21        9.19      1.41 o
  -6   4   5       10.97       14.72      1.94 o
  -5   4   5       22.58       25.71      2.15 o
  -4   4   5      108.07      110.95      3.81 o
  -3   4   5       24.60       24.23      1.29 o
  -2   4   5        7.98        7.56      2.21 o
  -1   4   5       50.37       54.74      5.23 o
   3   4   5       34.86       34.13      1.85 o
   4   4   5        2.71        1.60      0.92 o
   5   4   5       16.98       15.85      1.23 o
   6   4   5       18.77       20.76      2.55 o
   7   4   5       23.15       23.95      2.09 o
  -3  -5   6       82.75       86.41      6.37 o
  -2  -5   6       83.96       85.24      7.81 o
  -1  -5   6        2.13        4.36      2.07 o
   0  -5   6        4.38        5.60      3.01 o
   1  -5   6        7.02        8.72      3.60 o
   2  -5   6        8.59        8.15      2.08 o
  -7  -4   6        7.41        6.25      2.11 o
  -6  -4   6        5.90        6.52      1.51 o
  -5  -4   6        7.87        6.44      1.47 o
  -4  -4   6       85.65       85.98      3.85 o
  -3  -4   6       25.89       26.82      3.15 o
  -2  -4   6       22.80       23.38      2.58 o
  -1  -4   6      280.33      288.44      7.60 o
   0  -4   6       21.60       22.87      2.02 o
   1  -4   6        1.68        0.12      1.10 o
   2  -4   6       41.63       40.88      5.01 o
   3  -4   6        1.18        0.49      1.21 o
   4  -4   6       22.80       18.22      2.58 o
   5  -4   6       23.70       21.91      3.01 o
   6  -4   6       30.83       32.12      3.46 o
  -9  -3   6        6.75        8.38      3.11 o
  -8  -3   6       56.49       65.70      3.91 o
  -7  -3   6        9.33        9.86      1.55 o
  -6  -3   6      133.80      122.35      4.27 o
  -5  -3   6       34.77       34.76      2.51 o
  -4  -3   6        4.84        4.96      1.09 o
  -3  -3   6       47.41       48.07      3.15 o
  -2  -3   6       92.59       93.16      3.51 o
  -1  -3   6       44.60       38.34      2.53 o
   0  -3   6       82.68       87.17      2.79 o
   1  -3   6      441.80      444.24      9.00 o
   2  -3   6       85.26       87.01      3.34 o
   3  -3   6       31.23       34.82      2.80 o
   4  -3   6       33.70       36.02      2.99 o
   5  -3   6       16.53       18.90      2.32 o
   6  -3   6        6.93        6.29      1.55 o
   7  -3   6       38.97       39.61      3.33 o
   8  -3   6       11.69        9.78      2.71 o
  -9  -2   6       49.13       60.77      5.84 o
  -8  -2   6       70.54       74.78      3.81 o
  -7  -2   6       41.53       42.68      3.11 o
  -6  -2   6        6.54       10.67      1.63 o
  -5  -2   6       57.23       57.45      8.06 o
  -4  -2   6      488.74      508.62     11.58 o
  -3  -2   6      114.45      122.79      4.49 o
  -2  -2   6       97.54      100.40      3.90 o
  -1  -2   6      113.35      113.87      4.20 o
   0  -2   6      469.35      472.93      8.37 o
   1  -2   6       74.52       77.42      2.56 o
   2  -2   6       47.20       43.37      2.04 o
   3  -2   6      345.13      344.63      7.10 o
   4  -2   6       21.06       23.77      2.02 o
   5  -2   6      121.49      120.92      6.52 o
   6  -2   6        0.70       -0.09      1.60 o
   7  -2   6        9.31        9.35      2.09 o
 -10  -1   6        1.51        0.55      0.80 o
  -9  -1   6       20.29       22.89      2.21 o
  -8  -1   6        0.83        0.54      0.44 o
  -7  -1   6      145.82      150.90      3.27 o
  -6  -1   6      160.83      162.22      3.40 o
  -5  -1   6      140.66      127.36      2.71 o
  -4  -1   6      171.89      193.58      2.53 o
  -3  -1   6      147.88      142.55      3.02 o
  -2  -1   6     1885.46     1901.26     26.58 o
  -1  -1   6       61.73       78.98      2.16 o
   0  -1   6       54.37       52.99      1.24 o
   1  -1   6      207.96      227.72      6.14 o
   2  -1   6      264.38      259.80      3.84 o
   3  -1   6      290.36      282.36      3.55 o
   4  -1   6        8.88       10.78      0.50 o
   5  -1   6      216.32      217.83      3.40 o
   6  -1   6        6.45        6.63      0.98 o
   7  -1   6      212.58      223.58      7.51 o
   8  -1   6       16.73       18.24      1.12 o
   9  -1   6        4.29        3.69      1.17 o
 -11   0   6        1.41        1.98      1.11 o
 -10   0   6       40.95       43.64      2.34 o
  -9   0   6      129.54      133.22      3.70 o
  -8   0   6       26.29       27.68      1.72 o
  -7   0   6      109.06      102.57      3.32 o
  -6   0   6      210.69      223.56      4.78 o
  -5   0   6      140.87      123.33      3.94 o
  -4   0   6      716.25      682.94     11.68 o
  -3   0   6       37.42       42.03      1.43 o
  -2   0   6        1.86        0.87      0.28 o
  -1   0   6       22.19       16.50      1.30 o
   0   0   6     1644.14     1750.58     18.66 o
   1   0   6       30.89       47.78      1.82 o
   2   0   6       83.05       89.78      1.90 o
   3   0   6      182.81      189.50      2.86 o
   4   0   6        0.02        0.31      0.39 o
   5   0   6      694.07      748.48      9.88 o
   6   0   6       15.91       17.52      1.25 o
   7   0   6       67.94       69.67      2.26 o
   8   0   6        8.81        9.05      1.15 o
   9   0   6       12.35        9.92      1.25 o
  10   0   6       16.25       21.75      1.88 o
 -11   1   6       35.22       42.16      2.42 o
 -10   1   6        1.51        2.03      0.87 o
  -9   1   6       21.00       17.93      5.14 o
  -8   1   6        1.01        0.55      0.74 o
  -7   1   6      145.65      143.11      3.80 o
  -6   1   6      164.19      165.62      3.97 o
  -5   1   6      142.78      130.56      3.24 o
  -4   1   6      173.05      186.49      4.06 o
  -3   1   6      146.91      147.15      3.26 o
  -2   1   6     1908.99     1932.89     30.42 o
  -1   1   6       61.24       79.94      1.85 o
   0   1   6       55.28       56.89      1.36 o
   1   1   6      214.82      229.67      3.62 o
   2   1   6      255.96      262.18      4.99 o
   3   1   6      300.96      290.67      4.49 o
   4   1   6        9.02        9.30      0.69 o
   5   1   6      212.19      211.32      3.23 o
   6   1   6        6.74        6.31      0.93 o
   7   1   6      212.97      207.53      5.22 o
   8   1   6       15.34       17.26      1.58 o
   9   1   6        4.02        4.17      1.00 o
  10   1   6       26.83       31.10      2.34 o
 -10   2   6       12.21       13.39      1.54 o
  -9   2   6       48.91       51.08      2.42 o
  -8   2   6       72.29       75.32      4.21 o
  -7   2   6       42.92       41.14      2.71 o
  -6   2   6        6.01        7.32      0.88 o
  -5   2   6       57.98       60.43      3.54 o
  -4   2   6      492.73      513.58      9.06 o
  -3   2   6      118.40      125.41      2.81 o
  -2   2   6       96.62      103.38      1.77 o
  -1   2   6      111.09      119.29      2.57 o
   0   2   6      472.95      493.07      6.45 o
   1   2   6       75.02       79.13      1.37 o
   2   2   6       47.50       44.51      1.85 o
   3   2   6      340.96      347.74      6.34 o
   4   2   6       19.08       20.19      1.37 o
   5   2   6      126.02      121.92      3.30 o
   6   2   6        0.93        1.05      0.66 o
   7   2   6        8.49        7.39      1.09 o
   8   2   6       29.64       25.95      2.46 o
   9   2   6       51.74       51.84      2.68 o
  -9   3   6        6.29        6.64      1.21 o
  -8   3   6       55.78       62.37      2.55 o
  -7   3   6        9.68       10.77      2.18 o
  -6   3   6      134.84      131.08      3.40 o
  -5   3   6       36.32       37.59      1.55 o
  -4   3   6        4.72        3.94      0.58 o
  -3   3   6       48.08       46.13      2.28 o
  -2   3   6       93.70       96.25      2.84 o
  -1   3   6       45.72       45.01      2.77 o
   0   3   6       80.28       87.32      2.70 o
   1   3   6      435.50      444.09      8.40 o
   2   3   6       84.75       81.74      2.49 o
   3   3   6       29.90       30.02      1.27 o
   4   3   6       33.29       33.57      1.53 o
   5   3   6       16.21       18.31      3.14 o
   6   3   6        7.30        7.71      1.05 o
   7   3   6       40.46       39.13      1.75 o
   8   3   6       11.39       10.91      1.41 o
  -7   4   6        7.28        8.16      1.57 o
  -6   4   6        5.63        7.99      1.02 o
  -5   4   6        8.70        8.25      1.08 o
  -4   4   6       87.91       83.21      3.51 o
  -3   4   6       26.01       25.28      1.72 o
  -2   4   6       22.92       20.91      1.48 o
  -1   4   6      279.33      294.11      7.26 o
   0   4   6       22.10       23.74      1.35 o
   1   4   6        1.17        0.94      0.49 o
   2   4   6       39.78       38.87      2.03 o
   3   4   6        0.97        1.85      0.86 o
   4   4   6       23.13       23.70      2.61 o
   5   4   6       24.25       23.89      1.58 o
   6   4   6       29.73       28.53      1.89 o
  -2  -5   7        7.99        7.80      1.83 o
  -1  -5   7       16.17       15.11      2.91 o
   0  -5   7        0.06        0.62      2.34 o
   1  -5   7        7.97        6.89      2.02 o
  -7  -4   7        4.19        3.71      1.82 o
  -6  -4   7        6.20        4.42      1.60 o
  -5  -4   7       17.67       19.57      3.74 o
  -4  -4   7       33.62       36.84      4.44 o
  -3  -4   7       12.02       12.39      1.84 o
  -2  -4   7       16.35       15.66      2.06 o
  -1  -4   7      220.73      226.22      6.72 o
   0  -4   7       20.89       23.45      2.45 o
   1  -4   7       48.75       51.66      3.65 o
   2  -4   7       64.64       69.84      4.22 o
   3  -4   7       23.11       25.57      2.95 o
   4  -4   7       10.80        9.62      1.96 o
   5  -4   7       27.78       36.21      3.97 o
   6  -4   7       19.18       19.91      2.87 o
  -9  -3   7        0.24        0.17      1.02 o
  -8  -3   7       50.60       50.95      3.33 o
  -7  -3   7       21.17       26.02      2.39 o
  -6  -3   7        6.35        7.47      2.07 o
  -5  -3   7       18.34       20.40      2.11 o
  -4  -3   7       27.22       26.06      2.28 o
  -3  -3   7      113.18      110.26      4.00 o
  -2  -3   7       46.23       43.81      3.92 o
  -1  -3   7       21.49       18.66      1.89 o
   0  -3   7      266.94      268.63      7.47 o
   1  -3   7      494.25      487.65      9.94 o
   2  -3   7       72.34       70.26      3.12 o
   3  -3   7       58.21       60.38      3.68 o
   4  -3   7       63.72       61.94      3.65 o
   5  -3   7        1.22        0.85      1.11 o
   6  -3   7       44.79       52.13      3.71 o
   7  -3   7       20.58       24.63      2.72 o
   8  -3   7       13.79       17.10      3.38 o
 -10  -2   7       25.58       27.68      4.31 o
  -9  -2   7        3.46        4.12      1.48 o
  -8  -2   7       39.07       40.48      3.28 o
  -7  -2   7       84.49       78.40      3.94 o
  -6  -2   7      217.94      205.84      6.61 o
  -5  -2   7      161.87      155.40      5.45 o
  -4  -2   7        5.94        7.48      1.39 o
  -3  -2   7        0.11       -0.19      0.69 o
  -2  -2   7       70.28       70.23      3.30 o
  -1  -2   7      240.43      233.00     13.78 o
   0  -2   7       72.81       70.83      3.29 o
   1  -2   7       97.61      101.75      2.99 o
   2  -2   7      333.45      325.02      6.78 o
   3  -2   7      681.15      668.67     11.88 o
   4  -2   7      281.86      269.05      9.26 o
   5  -2   7       54.01       54.04      2.86 o
   6  -2   7       57.39       58.86      2.79 o
   7  -2   7       14.06       18.02      2.89 o
 -10  -1   7        0.19        0.43      0.80 o
  -9  -1   7       37.29       36.04      2.46 o
  -8  -1   7      160.40      152.22      8.76 o
  -7  -1   7       40.93       36.43      1.46 o
  -6  -1   7       53.46       60.63      1.76 o
  -5  -1   7       45.75       45.18      1.29 o
  -4  -1   7       39.20       46.18      1.33 o
  -3  -1   7      509.81      513.04      5.83 o
  -2  -1   7      141.41      154.81      2.45 o
  -1  -1   7       66.68       65.60      2.79 o
   0  -1   7      311.75      299.35      4.99 o
   1  -1   7      484.00      486.15      6.19 o
   2  -1   7      596.82      601.21     11.73 o
   3  -1   7       82.60       81.97      1.41 o
   4  -1   7      220.46      215.63      3.56 o
   5  -1   7      169.40      179.38      3.03 o
   6  -1   7       75.17       73.90      2.64 o
   7  -1   7       12.49       13.38      0.97 o
   8  -1   7       38.19       38.07      2.58 o
   9  -1   7       12.30       15.31      1.97 o
 -11   0   7       27.07       23.94      1.83 o
 -10   0   7      150.86      162.78      4.67 o
  -9   0   7        6.25        5.54      0.93 o
  -8   0   7       10.32        7.56      1.29 o
  -7   0   7       25.95       23.89      2.61 o
  -6   0   7       74.05       73.83      2.33 o
  -5   0   7      233.25      245.09      5.09 o
  -4   0   7       40.18       34.94      1.44 o
  -3   0   7       11.56       12.21      1.57 o
  -2   0   7       63.33       80.54      2.80 o
  -1   0   7     1227.70     1165.35     16.41 o
   0   0   7     1348.94     1445.89     20.09 o
   1   0   7      224.74      276.31      3.74 o
   2   0   7      319.68      293.00      5.00 o
   3   0   7       35.45       35.48      1.15 o
   4   0   7      182.22      179.77      6.05 o
   5   0   7        0.45        0.87      0.45 o
   6   0   7      138.52      142.74      3.38 o
   7   0   7       12.43       13.39      1.30 o
   8   0   7       30.98       28.20      1.92 o
   9   0   7       19.88       16.51      1.56 o
  10   0   7        0.09       -0.64      0.71 o
 -11   1   7        1.72       -0.09      0.78 o
 -10   1   7        0.18        0.17      0.72 o
  -9   1   7       37.98       36.13      2.08 o
  -8   1   7      162.36      142.34      4.00 o
  -7   1   7       40.43       36.82      3.01 o
  -6   1   7       51.12       56.47      2.13 o
  -5   1   7       45.08       38.84      1.72 o
  -4   1   7       37.97       41.46      1.67 o
  -3   1   7      510.55      507.54      9.11 o
  -2   1   7      138.08      153.74      2.71 o
  -1   1   7       68.72       70.47      1.68 o
   0   1   7      314.32      300.10      4.61 o
   1   1   7      486.01      487.35      7.65 o
   2   1   7      599.10      613.72      8.34 o
   3   1   7       84.66       81.54      2.00 o
   4   1   7      221.81      216.65      3.90 o
   5   1   7      167.28      172.68      4.05 o
   6   1   7       72.98       68.08      2.56 o
   7   1   7       13.05       13.51      2.61 o
   8   1   7       38.48       40.65      2.29 o
   9   1   7       13.74       14.94      1.63 o
  10   1   7        5.20        3.57      1.38 o
 -10   2   7       26.05       27.76      2.15 o
  -9   2   7        4.06        5.68      1.81 o
  -8   2   7       37.91       37.02      3.04 o
  -7   2   7       85.86       84.18      2.81 o
  -6   2   7      217.43      204.75      5.60 o
  -5   2   7      163.15      159.76      3.97 o
  -4   2   7        5.37        5.03      0.72 o
  -3   2   7        0.05        0.08      0.40 o
  -2   2   7       73.69       75.40      2.61 o
  -1   2   7      243.22      249.22      3.71 o
   0   2   7       74.54       72.64      1.68 o
   1   2   7       97.58       97.07      2.07 o
   2   2   7      337.19      339.19      5.10 o
   3   2   7      679.12      667.88     10.01 o
   4   2   7      281.18      267.54      4.84 o
   5   2   7       56.69       48.49      2.04 o
   6   2   7       57.52       55.60      2.35 o
   7   2   7       14.65       18.61      1.62 o
   8   2   7        5.05        4.75      1.11 o
   9   2   7       18.32       19.51      1.91 o
  -9   3   7        0.29        0.72      0.85 o
  -8   3   7       50.16       52.29      2.39 o
  -7   3   7       21.35       21.76      1.62 o
  -6   3   7        6.29        6.35      0.98 o
  -5   3   7       18.69       21.76      1.40 o
  -4   3   7       26.44       27.57      1.30 o
  -3   3   7      114.39      110.46      4.15 o
  -2   3   7       46.86       45.83      1.30 o
  -1   3   7       21.82       17.51      1.94 o
   0   3   7      274.14      267.51      4.84 o
   1   3   7      495.18      517.70      6.37 o
   2   3   7       72.95       72.11      2.02 o
   3   3   7       61.01       64.71      1.69 o
   4   3   7       63.88       67.65      2.30 o
   5   3   7        1.00        0.84      0.66 o
   6   3   7       44.86       44.47      2.15 o
   7   3   7       21.66       17.95      1.67 o
   8   3   7       13.31       14.76      1.67 o
  -7   4   7        4.05        2.50      0.87 o
  -6   4   7        6.37        5.13      0.98 o
  -5   4   7       17.18       18.84      1.35 o
  -4   4   7       34.03       35.00      2.46 o
  -3   4   7       12.07       12.98      1.66 o
  -2   4   7       17.26       14.51      1.60 o
  -1   4   7      220.03      236.79      6.70 o
   0   4   7       20.06       22.82      1.85 o
   1   4   7       51.10       50.74      2.52 o
   2   4   7       66.61       68.52      3.14 o
   3   4   7       23.60       23.37      2.15 o
   4   4   7       11.30       10.40      1.88 o
   5   4   7       28.47       32.55      3.26 o
   6   4   7       19.17       18.66      1.65 o
  -6  -4   8        9.50       11.04      1.92 o
  -5  -4   8        6.84        5.00      1.49 o
  -4  -4   8       19.21       23.43      4.25 o
  -3  -4   8        8.48       12.07      1.97 o
  -2  -4   8       82.56       83.28      4.01 o
  -1  -4   8        6.17        5.27      1.52 o
   0  -4   8        4.26        4.96      2.21 o
   1  -4   8       18.29       19.25      2.13 o
   2  -4   8       22.58       22.63      2.68 o
   3  -4   8        5.45        4.49      2.77 o
   4  -4   8       27.93       30.45      3.18 o
   5  -4   8       46.61       51.29      6.83 o
  -8  -3   8        2.93        5.50      1.77 o
  -7  -3   8        3.14        1.64      1.36 o
  -6  -3   8       11.85       14.42      2.28 o
  -5  -3   8       28.38       28.32      2.94 o
  -4  -3   8       64.42       64.68      7.38 o
  -3  -3   8       37.93       37.24      2.67 o
  -2  -3   8       45.87       51.22      3.11 o
  -1  -3   8       81.32       79.26      3.42 o
   0  -3   8       52.75       48.28      3.06 o
   1  -3   8      102.60       96.94      4.51 o
   2  -3   8       17.62       15.64      1.71 o
   3  -3   8       68.01       66.58      4.72 o
   4  -3   8        6.54        5.96      1.51 o
   5  -3   8       27.94       31.25      2.92 o
   6  -3   8       63.29       60.30      4.14 o
   7  -3   8       34.11       46.66      4.43 o
 -10  -2   8        5.98        5.91      1.76 o
  -9  -2   8       21.84       21.15      3.51 o
  -8  -2   8       81.08       87.41      4.38 o
  -7  -2   8       36.83       36.89      6.00 o
  -6  -2   8       55.02       53.06      3.72 o
  -5  -2   8       31.40       31.54      3.69 o
  -4  -2   8       36.65       32.05      2.72 o
  -3  -2   8       17.53       18.66      2.02 o
  -2  -2   8      228.84      235.55      6.85 o
  -1  -2   8        9.86       10.39      1.56 o
   0  -2   8      143.20      144.29      8.00 o
   1  -2   8      205.36      199.23      5.31 o
   2  -2   8       74.78       78.33      2.73 o
   3  -2   8      300.76      306.39     16.03 o
   4  -2   8       75.71       72.65      2.91 o
   5  -2   8       58.75       61.05      3.14 o
   6  -2   8       34.89       37.21      4.18 o
   7  -2   8       16.40       17.77      2.83 o
  -9  -1   8      114.56      109.78      4.43 o
  -8  -1   8       31.15       31.37      2.34 o
  -7  -1   8      100.14      104.83      2.61 o
  -6  -1   8      262.58      275.81      4.63 o
  -5  -1   8       31.95       32.77      1.12 o
  -4  -1   8      333.14      323.40      4.68 o
  -3  -1   8       55.27       56.17      1.77 o
  -2  -1   8      211.78      200.59      2.62 o
  -1  -1   8      131.43      129.52      1.86 o
   0  -1   8      186.21      175.92      2.60 o
   1  -1   8       43.94       41.05      1.08 o
   2  -1   8      212.87      223.61      2.87 o
   3  -1   8      417.12      411.65      5.99 o
   4  -1   8      152.79      150.14      2.76 o
   5  -1   8      452.72      455.14      6.03 o
   6  -1   8        3.34        4.03      0.55 o
   7  -1   8       47.72       47.34      2.50 o
   8  -1   8       91.20       92.32      4.24 o
 -10   0   8        0.23        0.80      0.98 o
  -9   0   8        5.14        3.09      0.80 o
  -8   0   8       21.10       21.07      1.56 o
  -7   0   8       91.47       91.53      2.83 o
  -6   0   8       91.36       84.39      2.63 o
  -5   0   8      246.05      236.36      5.20 o
  -4   0   8      863.12      847.63     14.46 o
  -3   0   8       40.02       40.33      1.77 o
  -2   0   8      579.79      570.35      7.48 o
  -1   0   8        4.94        5.26      0.63 o
   0   0   8        0.08        0.47      0.41 o
   1   0   8      386.51      390.51      5.04 o
   2   0   8       21.63       18.78      1.06 o
   3   0   8      143.77      140.00      3.34 o
   4   0   8        0.29        0.13      0.39 o
   5   0   8      357.95      363.83      5.89 o
   6   0   8      263.95      281.90      5.06 o
   7   0   8      511.43      563.00     12.73 o
   8   0   8        0.02       -0.07      0.65 o
   9   0   8        9.75        8.73      1.25 o
 -10   1   8        1.91        1.85      0.87 o
  -9   1   8      110.81      111.59      3.61 o
  -8   1   8       32.39       31.60      1.99 o
  -7   1   8      100.76      100.33      3.17 o
  -6   1   8      257.94      270.31      7.93 o
  -5   1   8       33.61       33.52      1.81 o
  -4   1   8      327.20      311.92      8.89 o
  -3   1   8       57.03       56.00      3.44 o
  -2   1   8      210.72      196.20      4.30 o
  -1   1   8      133.22      133.83      2.89 o
   0   1   8      184.12      174.59      3.22 o
   1   1   8       45.13       44.24      1.44 o
   2   1   8      214.19      223.26      4.68 o
   3   1   8      413.21      422.50      8.27 o
   4   1   8      154.02      142.05      3.59 o
   5   1   8      447.02      441.45      6.57 o
   6   1   8        3.00        1.92      0.80 o
   7   1   8       47.48       44.97      2.25 o
   8   1   8       91.96       96.75      3.47 o
   9   1   8       42.53       43.98      5.29 o
 -10   2   8        6.19        5.87      1.21 o
  -9   2   8       22.17       25.00      1.99 o
  -8   2   8       79.80       80.88      3.01 o
  -7   2   8       35.85       34.16      1.95 o
  -6   2   8       54.48       47.94      2.46 o
  -5   2   8       32.11       31.37      3.81 o
  -4   2   8       36.46       38.80      1.65 o
  -3   2   8       17.56       17.37      1.26 o
  -2   2   8      227.98      228.42      3.94 o
  -1   2   8       10.34        9.49      0.83 o
   0   2   8      141.89      131.86      2.66 o
   1   2   8      205.36      197.93      5.77 o
   2   2   8       78.07       72.55      2.13 o
   3   2   8      295.25      296.07      5.70 o
   4   2   8       75.30       73.24      2.20 o
   5   2   8       59.24       59.93      2.41 o
   6   2   8       34.97       29.03      5.20 o
   7   2   8       16.30       14.59      1.29 o
   8   2   8        1.62        0.10      0.78 o
  -8   3   8        2.60        3.97      0.98 o
  -7   3   8        3.59        2.91      1.05 o
  -6   3   8       12.08       11.74      1.94 o
  -5   3   8       27.39       26.84      1.55 o
  -4   3   8       66.53       61.62      2.15 o
  -3   3   8       38.77       38.98      1.97 o
  -2   3   8       45.74       46.53      2.18 o
  -1   3   8       80.49       79.04      2.23 o
   0   3   8       56.03       55.45      1.61 o
   1   3   8       98.82       96.75      2.26 o
   2   3   8       16.21       16.35      1.54 o
   3   3   8       70.47       70.54      1.97 o
   4   3   8        6.92        7.03      1.00 o
   5   3   8       28.56       28.36      1.93 o
   6   3   8       63.26       60.26      2.59 o
   7   3   8       33.55       37.61      5.10 o
  -6   4   8       10.06        9.97      1.81 o
  -5   4   8        7.13        9.59      1.11 o
  -4   4   8       19.07       21.00      1.34 o
  -2   4   8       85.59       88.38      3.81 o
  -1   4   8        5.25        3.63      1.11 o
   0   4   8        3.63        3.38      1.11 o
   1   4   8       18.33       19.56      2.03 o
   2   4   8       21.81       20.10      1.63 o
   3   4   8        5.59        5.82      0.89 o
   4   4   8       27.99       26.99      1.77 o
   5   4   8       46.25       54.85      2.64 o
  -5  -4   9       12.08       10.58      1.92 o
  -4  -4   9        3.02        1.95      1.31 o
  -3  -4   9       36.50       39.87      3.27 o
  -2  -4   9       74.97       78.21      6.97 o
  -1  -4   9        1.62        1.30      1.17 o
   0  -4   9        2.49        3.56      1.90 o
   1  -4   9        2.17        3.62      1.89 o
   2  -4   9        9.86        9.92      1.74 o
   3  -4   9       14.29       19.79      2.63 o
   4  -4   9       35.62       37.78      3.63 o
  -8  -3   9        2.53        3.00      1.59 o
  -7  -3   9       17.70       15.11      3.04 o
  -6  -3   9        4.31        5.66      1.80 o
  -5  -3   9       92.76       90.74      4.68 o
  -4  -3   9       72.02       76.81      4.30 o
  -3  -3   9       24.68       29.05      2.95 o
  -2  -3   9       12.59       11.38      1.61 o
  -1  -3   9       10.51        9.82      1.53 o
   0  -3   9      166.86      161.71      6.71 o
   1  -3   9        0.02       -0.23      1.13 o
   2  -3   9       35.93       40.41      2.58 o
   3  -3   9        1.22        1.21      0.94 o
   4  -3   9        5.21        6.62      1.59 o
   5  -3   9       12.98       12.83      2.08 o
   6  -3   9       29.05       31.67      4.86 o
  -9  -2   9       67.14       67.73      5.50 o
  -8  -2   9       61.44       58.93      4.20 o
  -7  -2   9      215.62      202.58      7.05 o
  -6  -2   9       33.14       27.31      2.73 o
  -5  -2   9       47.92       55.78      6.40 o
  -4  -2   9        0.68        1.98      1.05 o
  -3  -2   9       66.67       63.90      3.37 o
  -2  -2   9       50.99       50.69      3.23 o
  -1  -2   9       39.14       38.81      2.91 o
   0  -2   9      157.46      165.88      9.23 o
   1  -2   9       83.01       82.91      6.46 o
   2  -2   9      223.12      222.79      5.18 o
   3  -2   9       24.53       27.18      2.00 o
   4  -2   9        3.99        3.23      1.12 o
   5  -2   9       26.91       27.46      2.34 o
   6  -2   9        1.81        0.11      1.72 o
  -9  -1   9       24.01       22.63      2.21 o
  -8  -1   9        2.46        1.97      0.92 o
  -7  -1   9      195.04      207.56      5.24 o
  -6  -1   9      156.78      153.73      5.07 o
  -5  -1   9      255.74      255.74      4.04 o
  -4  -1   9       39.71       40.55      1.87 o
  -3  -1   9      226.50      222.24      3.52 o
  -2  -1   9      128.03      120.12      2.89 o
  -1  -1   9      290.42      281.16      3.56 o
   0  -1   9       19.66       19.64      0.65 o
   1  -1   9       10.75       10.40      0.67 o
   2  -1   9      131.29      120.55      2.13 o
   3  -1   9       11.45       12.24      1.05 o
   4  -1   9      171.99      174.27      3.42 o
   5  -1   9       54.79       60.38      2.46 o
   6  -1   9       25.17       27.26      1.72 o
   7  -1   9       83.59       87.27      4.12 o
   8  -1   9       26.88       30.38      2.71 o
 -10   0   9        0.98        1.79      0.80 o
  -9   0   9       15.41       14.73      1.41 o
  -8   0   9       85.15       79.90      7.69 o
  -7   0   9       11.96       12.48      1.22 o
  -6   0   9        1.02        1.13      0.69 o
  -5   0   9      372.60      367.63      7.28 o
  -4   0   9      110.73      105.19      2.28 o
  -3   0   9      632.63      645.18      8.55 o
  -2   0   9       57.08       55.35      1.83 o
  -1   0   9       79.80       91.27      3.45 o
   0   0   9       89.53       73.76      2.08 o
   1   0   9       90.36       90.58      1.78 o
   2   0   9        3.87        3.29      0.49 o
   3   0   9        0.99        0.97      0.47 o
   4   0   9      175.43      183.18      3.65 o
   5   0   9       30.58       33.18      1.78 o
   6   0   9       24.15       21.09      1.70 o
   7   0   9       13.16       16.68      1.57 o
   8   0   9        0.28        0.93      0.71 o
   9   0   9       30.42       32.14      2.23 o
 -10   1   9       30.82       35.40      2.37 o
  -9   1   9       23.55       21.34      1.80 o
  -8   1   9        2.64        3.15      0.89 o
  -7   1   9      200.11      203.71      8.06 o
  -6   1   9      159.66      151.98      4.02 o
  -5   1   9      259.08      255.58      6.33 o
  -4   1   9       41.15       38.97      1.74 o
  -3   1   9      218.05      221.33      9.74 o
  -2   1   9      134.42      128.95      5.37 o
  -1   1   9      287.29      284.48      5.17 o
   0   1   9       20.31       21.29      1.51 o
   1   1   9       10.37        8.55      1.39 o
   2   1   9      132.52      120.85      2.97 o
   3   1   9       11.86       10.64      1.04 o
   4   1   9      177.61      180.69      4.05 o
   5   1   9       55.92       55.20      1.81 o
   6   1   9       24.01       23.36      1.80 o
   7   1   9       85.47       93.53      3.38 o
   8   1   9       26.07       22.74      1.99 o
  -9   2   9       68.25       62.39      2.82 o
  -8   2   9       63.21       61.84      2.65 o
  -7   2   9      213.64      207.50      7.66 o
  -6   2   9       34.45       33.28      1.88 o
  -5   2   9       47.38       51.34      2.14 o
  -4   2   9        0.68        0.22      0.74 o
  -3   2   9       66.77       65.03      2.26 o
  -2   2   9       51.83       49.68      1.99 o
  -1   2   9       36.56       35.58      1.51 o
   0   2   9      163.22      163.48      3.97 o
   1   2   9       83.24       81.70      2.30 o
   2   2   9      225.53      221.34      4.40 o
   3   2   9       26.53       26.96      1.53 o
   4   2   9        4.73        5.56      0.85 o
   5   2   9       27.34       20.13      1.65 o
   6   2   9        1.51        2.72      1.29 o
   7   2   9        5.71        4.76      0.92 o
   8   2   9       22.68       21.90      2.05 o
  -8   3   9        2.77        2.58      0.96 o
  -7   3   9       17.39       12.81      1.40 o
  -6   3   9        4.37        6.24      1.48 o
  -5   3   9       91.14       83.36      3.69 o
  -4   3   9       73.05       76.96      2.53 o
  -3   3   9       25.00       25.09      1.48 o
  -2   3   9       12.09        9.85      1.00 o
  -1   3   9       10.21       10.20      1.00 o
   0   3   9      166.11      156.47      3.34 o
   1   3   9        0.09       -0.35      0.47 o
   2   3   9       38.03       37.91      1.57 o
   3   3   9        1.17        0.89      0.66 o
   4   3   9        4.85        4.48      0.95 o
   5   3   9       13.09       15.03      2.77 o
   6   3   9       30.89       30.32      2.17 o
  -5   4   9       11.91       12.19      1.30 o
  -4   4   9        3.01        3.77      0.87 o
  -3   4   9       35.74       37.01      1.71 o
  -2   4   9       74.37       72.85      4.52 o
  -1   4   9        1.71        2.39      0.86 o
   0   4   9        2.72        3.74      0.71 o
   1   4   9        1.98        0.43      1.26 o
   2   4   9       10.05       12.67      1.51 o
   3   4   9       13.98       14.81      1.45 o
   4   4   9       36.52       34.16      2.14 o
  -4  -4  10        5.34        4.84      1.56 o
  -3  -4  10       52.32       54.26      3.87 o
  -2  -4  10       17.58       19.53      2.45 o
  -1  -4  10        1.71        1.74      1.32 o
   0  -4  10        1.81        2.78      1.86 o
   1  -4  10        5.21        5.06      2.14 o
   2  -4  10       14.63       18.85      3.33 o
  -7  -3  10        9.97        8.12      2.77 o
  -6  -3  10        1.22        1.83      1.46 o
  -5  -3  10       47.66       37.37      3.61 o
  -4  -3  10       57.63       64.14      5.60 o
  -3  -3  10       22.92       18.02      2.77 o
  -2  -3  10       42.90       39.66      4.12 o
  -1  -3  10       31.96       30.25      2.53 o
   0  -3  10       65.19       78.62      8.73 o
   1  -3  10      125.08      142.84     13.81 o
   2  -3  10       52.57       61.51      4.96 o
   3  -3  10        0.68        0.80      1.50 o
   4  -3  10       41.21       47.88      4.52 o
   5  -3  10       45.20       55.29      6.40 o
  -9  -2  10        1.59       -0.06      1.32 o
  -8  -2  10        7.77       11.24      2.14 o
  -7  -2  10       15.07       14.17      2.37 o
  -6  -2  10       39.00       39.70      5.17 o
  -5  -2  10        9.16       10.66      1.88 o
  -4  -2  10       37.04       37.19      3.04 o
  -3  -2  10       55.73       52.66      3.29 o
  -2  -2  10      137.04      135.53      5.18 o
  -1  -2  10      397.37      392.46      9.97 o
   0  -2  10      207.06      217.29     11.32 o
   1  -2  10        9.72        6.03      2.58 o
   2  -2  10      106.80      103.81      5.50 o
   3  -2  10      114.09      117.79      3.60 o
   4  -2  10        1.17        2.06      0.90 o
   5  -2  10        1.33        0.34      0.92 o
   6  -2  10       12.76       15.80      2.74 o
   7  -2  10       19.17       21.10      3.20 o
  -9  -1  10       14.25       15.70      1.65 o
  -8  -1  10       16.65       19.53      1.60 o
  -7  -1  10       20.47       20.70      1.55 o
  -6  -1  10       59.87       64.57      2.91 o
  -5  -1  10        7.86        7.14      0.64 o
  -4  -1  10      127.87      130.33      2.97 o
  -3  -1  10      301.11      309.00      4.58 o
  -2  -1  10      318.49      307.49      4.56 o
  -1  -1  10       31.81       32.77      1.18 o
   0  -1  10       61.00       54.34      1.36 o
   1  -1  10      278.69      270.49     10.32 o
   2  -1  10        8.69        7.88      0.68 o
   3  -1  10        2.78        1.92      0.46 o
   4  -1  10      102.10       99.20      2.81 o
   5  -1  10       48.04       53.08      2.12 o
   6  -1  10       11.80       13.62      2.46 o
   7  -1  10        2.50        1.91      1.17 o
 -10   0  10        0.63        1.69      0.83 o
  -9   0  10       16.97       16.36      1.50 o
  -8   0  10        1.38        0.95      0.67 o
  -7   0  10        4.52        3.87      0.87 o
  -6   0  10       83.13       85.31      2.80 o
  -5   0  10      561.39      598.80      8.48 o
  -4   0  10      434.42      435.60      6.35 o
  -3   0  10       55.74       49.17      2.30 o
  -2   0  10       66.25       61.12      1.98 o
  -1   0  10      151.15      143.69      3.25 o
   0   0  10       71.26       72.03      2.35 o
   1   0  10        5.85        5.05      0.73 o
   2   0  10        6.88        7.11      0.86 o
   3   0  10      250.95      248.06      4.23 o
   4   0  10       26.13       25.79      1.59 o
   5   0  10       13.50       11.91      1.21 o
   6   0  10      310.78      323.42      7.07 o
   7   0  10        5.83        5.19      1.05 o
   8   0  10        3.40        3.73      0.99 o
  -9   1  10       14.76       13.78      1.52 o
  -8   1  10       17.14       14.60      1.48 o
  -7   1  10       21.03       18.58      1.56 o
  -6   1  10       59.64       56.80      2.37 o
  -5   1  10        8.29        6.80      1.17 o
  -4   1  10      129.68      124.60      3.50 o
  -3   1  10      300.97      294.28      5.60 o
  -2   1  10      320.00      308.58      5.72 o
  -1   1  10       30.61       32.22      1.52 o
   0   1  10       62.45       54.99      1.95 o
   1   1  10      280.00      258.38      5.09 o
   2   1  10        9.08        7.99      1.12 o
   3   1  10        2.56        2.24      0.71 o
   4   1  10       99.94       99.00      2.89 o
   5   1  10       49.12       51.00      2.24 o
   6   1  10       11.89       10.18      1.45 o
   7   1  10        2.43        1.38      0.92 o
   8   1  10       19.22       16.83      1.88 o
  -9   2  10        2.03        0.40      0.85 o
  -8   2  10        7.48       10.05      1.38 o
  -7   2  10       14.52       11.92      1.37 o
  -6   2  10       39.50       40.68      2.04 o
  -5   2  10        9.03        9.71      2.43 o
  -4   2  10       37.62       32.58      1.83 o
  -3   2  10       57.11       54.29      2.15 o
  -2   2  10      137.57      138.47      3.79 o
  -1   2  10      396.65      377.94      6.69 o
   0   2  10      207.91      211.09      4.35 o
   1   2  10        9.63        8.55      0.96 o
   2   2  10      103.41       98.02      2.75 o
   3   2  10      115.04      112.07      3.27 o
   4   2  10        1.24        2.07      0.72 o
   5   2  10        1.26        1.02      0.62 o
   6   2  10       13.02       15.07      1.62 o
   7   2  10       19.13       20.26      1.63 o
  -7   3  10        9.60        8.80      1.24 o
  -6   3  10        1.31        2.36      0.86 o
  -5   3  10       47.39       45.84      2.11 o
  -4   3  10       58.14       61.08      2.41 o
  -3   3  10       22.91       19.51      1.47 o
  -2   3  10       43.52       40.90      2.55 o
  -1   3  10       32.83       32.34      2.29 o
   0   3  10       62.54       62.43      2.09 o
   1   3  10      123.73      131.92      3.22 o
   2   3  10       52.80       54.22      1.98 o
   3   3  10        0.67        0.68      0.74 o
   4   3  10       41.22       42.56      3.26 o
   5   3  10       44.97       40.75      2.34 o
  -4   4  10        5.23        4.87      0.94 o
  -3   4  10       51.62       50.99      2.58 o
  -2   4  10       17.13       18.47      1.42 o
  -1   4  10        1.67        1.00      0.68 o
   0   4  10        2.00        1.34      0.68 o
   1   4  10        5.54        5.04      0.92 o
   2   4  10       14.99       13.90      3.04 o
  -2  -4  11        1.98        3.96      1.50 o
  -1  -4  11       14.88       13.26      2.95 o
   0  -4  11       13.75       18.36      4.24 o
  -6  -3  11        2.31        3.96      1.61 o
  -5  -3  11       13.25       14.08      2.39 o
  -4  -3  11        1.18        1.28      1.41 o
  -3  -3  11        1.78       -0.16      1.23 o
  -2  -3  11        8.49        9.58      2.64 o
  -1  -3  11        9.68       10.11      2.31 o
   0  -3  11       24.94       23.06      3.15 o
   1  -3  11      133.24      147.45      6.91 o
   2  -3  11       19.41       22.03      6.46 o
   3  -3  11       35.31       40.02      4.77 o
   4  -3  11       19.36       25.43      5.72 o
  -8  -2  11       12.11        9.95      2.16 o
  -7  -2  11       12.75       15.16      2.30 o
  -6  -2  11       17.09       22.35      2.69 o
  -5  -2  11        1.41        0.77      1.09 o
  -4  -2  11       21.15       17.09      2.20 o
  -3  -2  11       20.09       21.55      2.42 o
  -2  -2  11       38.80       36.96      2.97 o
  -1  -2  11      139.37      165.26      9.78 o
   0  -2  11       13.69       12.42      3.63 o
   1  -2  11       93.10       69.31      7.44 o
   2  -2  11       78.24       75.16      7.87 o
   3  -2  11        7.50        6.96      1.83 o
   4  -2  11        3.82        3.15      1.65 o
   5  -2  11       19.21       25.83      4.37 o
  -9  -1  11       14.13       11.94      2.55 o
  -8  -1  11       31.07       35.91      2.05 o
  -7  -1  11       43.43       46.28      2.22 o
  -6  -1  11        0.97        1.44      0.68 o
  -5  -1  11       88.51       95.08      2.86 o
  -4  -1  11        4.16        3.44      0.48 o
  -3  -1  11      239.56      239.89      3.81 o
  -2  -1  11       41.81       42.22      1.98 o
  -1  -1  11       80.85       78.97      2.80 o
   0  -1  11      214.49      207.00      3.33 o
   1  -1  11        2.41        2.38      0.54 o
   2  -1  11        3.32        4.97      0.59 o
   3  -1  11       45.10       47.71      2.57 o
   4  -1  11      189.55      201.93      5.73 o
   5  -1  11       16.58       20.32      1.70 o
   6  -1  11       16.28       20.30      2.34 o
  -9   0  11        3.37        4.70      1.04 o
  -8   0  11        0.01        0.28      0.92 o
  -7   0  11       87.52      100.94      3.21 o
  -6   0  11       32.97       28.83      1.47 o
  -5   0  11        0.89        0.85      0.51 o
  -4   0  11        8.38        7.13      0.75 o
  -3   0  11       34.85       36.54      1.40 o
  -2   0  11       56.93       59.38      2.03 o
  -1   0  11       22.76       19.70      2.33 o
   0   0  11       14.97       18.01      1.77 o
   1   0  11        0.35       -0.37      0.51 o
   2   0  11      395.26      387.79      6.98 o
   3   0  11        3.75        3.64      0.67 o
   4   0  11        2.36        1.89      0.72 o
   5   0  11       72.32       69.14      2.58 o
   6   0  11      106.47      116.98      3.36 o
   7   0  11       24.89       28.32      2.05 o
  -9   1  11       14.01       14.93      2.28 o
  -8   1  11       30.68       30.65      2.13 o
  -7   1  11       43.63       43.84      2.19 o
  -6   1  11        0.95        0.25      0.65 o
  -5   1  11       83.71       85.33      7.81 o
  -4   1  11        4.16        3.08      0.94 o
  -3   1  11      233.17      234.92      4.91 o
  -2   1  11       40.53       38.96      1.78 o
  -1   1  11       86.05       80.64      2.48 o
   0   1  11      212.35      205.11      5.46 o
   1   1  11        2.78        2.12      0.69 o
   2   1  11        3.39        3.10      0.74 o
   3   1  11       45.76       35.91      1.89 o
   4   1  11      183.74      177.83      4.31 o
   5   1  11       16.85       16.93      1.27 o
   6   1  11       16.05       12.85      2.06 o
   7   1  11       20.70       25.70      2.17 o
  -8   2  11       11.71        9.16      1.34 o
  -7   2  11       12.67       17.54      1.65 o
  -6   2  11       17.39       20.78      1.71 o
  -5   2  11        1.27        0.39      0.66 o
  -4   2  11       21.16       18.24      2.12 o
  -3   2  11       19.71       22.28      2.55 o
  -2   2  11       37.56       35.92      1.80 o
  -1   2  11      134.91      137.39      3.52 o
   0   2  11       12.83       13.65      1.38 o
   1   2  11       95.34       88.63      2.65 o
   2   2  11       74.73       77.95      2.51 o
   3   2  11        7.54        8.07      1.03 o
   4   2  11        3.70        4.48      0.88 o
   5   2  11       19.62       19.86      2.55 o
   6   2  11       46.94       48.61      2.56 o
  -6   3  11        2.10        3.62      0.97 o
  -5   3  11       14.86       15.52      1.51 o
  -4   3  11        1.05        2.07      0.80 o
  -3   3  11        2.03        0.64      0.69 o
  -2   3  11        8.69        8.07      1.02 o
  -1   3  11        9.83        8.76      1.34 o
   0   3  11       24.21       24.06      1.57 o
   1   3  11      131.27      126.82      3.31 o
   2   3  11       18.80       19.98      1.66 o
   3   3  11       35.99       31.76      2.71 o
   4   3  11       19.57       16.63      1.69 o
  -2   4  11        2.01        2.92      1.20 o
  -1   4  11       14.63       17.27      1.52 o
   0   4  11       13.21       12.60      1.34 o
  -5  -3  12       19.44       23.90      3.07 o
  -4  -3  12        0.38        2.36      1.55 o
  -3  -3  12       17.50       12.30      3.75 o
  -2  -3  12       15.10       18.18      2.64 o
  -1  -3  12       15.28       16.11      2.88 o
   0  -3  12        0.52        1.14      1.50 o
   1  -3  12       31.44       36.56      4.16 o
   2  -3  12       12.89       12.32      2.87 o
   3  -3  12        4.48        3.57      2.83 o
  -7  -2  12        5.78        3.61      1.64 o
  -6  -2  12        3.24        4.27      1.62 o
  -5  -2  12        4.67        5.92      2.37 o
  -4  -2  12       65.75       65.16      5.32 o
  -3  -2  12       35.20       38.12      4.77 o
  -2  -2  12        6.40        5.26      1.46 o
  -1  -2  12       32.12       24.54      4.61 o
   0  -2  12       13.51       20.85      4.37 o
   1  -2  12       15.26       20.17      4.43 o
   2  -2  12        5.77       12.30      3.75 o
   3  -2  12       32.56       36.54      3.83 o
   4  -2  12        1.94        0.91      1.67 o
   5  -2  12       10.92       13.52      2.61 o
  -8  -1  12       14.98       14.70      2.28 o
  -7  -1  12       17.81       17.13      1.79 o
  -6  -1  12       93.57       97.06      3.72 o
  -5  -1  12        5.26        5.08      0.91 o
  -4  -1  12        6.93        6.68      1.42 o
  -3  -1  12        7.97        7.78      0.99 o
  -2  -1  12      102.33      112.37      3.83 o
  -1  -1  12       23.30       25.92      2.09 o
   0  -1  12       17.41       18.00      1.34 o
   1  -1  12       38.43       43.53      7.75 o
   2  -1  12        0.79       -0.88      1.08 o
   3  -1  12       88.83       89.99      3.69 o
   4  -1  12        9.43       10.93      1.64 o
   5  -1  12        5.62        6.82      1.19 o
  -8   0  12       64.28       69.96      2.62 o
  -7   0  12       20.59       19.34      1.36 o
  -6   0  12       37.77       36.79      1.66 o
  -5   0  12       78.92       76.13      2.51 o
  -4   0  12      189.68      196.68      4.35 o
  -3   0  12        5.51        4.56      0.81 o
  -2   0  12       29.63       25.93      1.60 o
  -1   0  12      109.66      112.63      3.73 o
   0   0  12       26.17       25.41      2.43 o
   1   0  12       89.06       91.79      2.72 o
   2   0  12        1.45        0.78      0.83 o
   3   0  12        2.21        3.28      0.66 o
   4   0  12        2.27        2.35      0.83 o
   5   0  12       81.91       87.99      2.91 o
   6   0  12       10.56        9.39      1.20 o
  -8   1  12       14.89       16.08      1.67 o
  -7   1  12       17.64       16.58      1.63 o
  -6   1  12       91.48       92.94      3.41 o
  -5   1  12        5.24        5.24      0.92 o
  -4   1  12        7.10        6.53      0.99 o
  -3   1  12        8.62        6.85      1.21 o
  -2   1  12      101.93       98.71      4.58 o
  -1   1  12       25.60       20.41      1.52 o
   0   1  12       18.16       17.53      1.40 o
   1   1  12       37.02       36.85      5.77 o
   2   1  12        0.85        0.90      0.92 o
   3   1  12       88.11       93.58      2.96 o
   4   1  12        9.75       10.08      1.20 o
   5   1  12        5.70        6.31      0.94 o
   6   1  12        2.56        4.27      1.91 o
  -7   2  12        5.89        4.62      1.08 o
  -6   2  12        3.17        2.55      0.91 o
  -5   2  12        4.86        4.08      0.96 o
  -4   2  12       64.88       57.07      2.52 o
  -3   2  12       35.52       33.67      2.25 o
  -2   2  12        6.92        5.57      0.91 o
  -1   2  12       31.71       24.80      1.95 o
   0   2  12       13.56       13.79      1.29 o
   1   2  12       15.36       13.55      1.75 o
   2   2  12        5.76        4.12      1.00 o
   3   2  12       32.22       32.43      1.98 o
   4   2  12        1.70        0.46      0.85 o
   5   2  12       10.45       12.67      1.65 o
  -5   3  12       19.41       16.22      1.58 o
  -4   3  12        0.42       -0.14      0.72 o
  -3   3  12       16.73       14.63      1.35 o
  -2   3  12       15.01       16.09      1.84 o
  -1   3  12       14.52       15.02      1.35 o
   0   3  12        0.34       -0.33      1.04 o
   1   3  12       33.05       29.54      2.11 o
   2   3  12       12.28       12.80      2.06 o
   3   3  12        4.67        5.39      1.20 o
  -3  -3  13       31.24       26.45      3.94 o
   0  -3  13       66.00       79.65      8.36 o
   1  -3  13      115.09      107.51      8.61 o
  -6  -2  13        7.70        5.78      2.28 o
  -5  -2  13       42.11       47.53      3.82 o
  -4  -2  13        2.27        2.67      1.33 o
  -3  -2  13       24.44       25.52      5.10 o
  -2  -2  13      106.78      110.83      8.86 o
  -1  -2  13      136.50      148.84     10.15 o
   0  -2  13       25.65       29.28      5.35 o
   1  -2  13       11.55       11.81      3.75 o
   2  -2  13       21.96       32.29      5.66 o
   3  -2  13       31.51       40.04      4.23 o
   4  -2  13       17.33       16.73      3.87 o
  -6  -1  13       11.23       12.50      1.64 o
  -5  -1  13        0.83        1.74      0.90 o
  -4  -1  13       53.62       53.63      5.20 o
  -3  -1  13      127.64      132.23      4.45 o
  -2  -1  13        4.76        4.74      1.14 o
  -1  -1  13       13.49        7.20      2.15 o
   0  -1  13       46.93       52.08      2.11 o
   1  -1  13       21.49       18.87      1.96 o
   2  -1  13       32.81       36.73      2.48 o
   3  -1  13        5.31        5.48      1.28 o
   4  -1  13       12.98       16.04      1.95 o
   5  -1  13       19.82       20.97      4.92 o
  -7   0  13        1.23        1.34      0.86 o
  -6   0  13       10.53        9.70      1.26 o
  -5   0  13      147.46      158.20      8.56 o
  -4   0  13        2.55        1.78      0.71 o
  -3   0  13        0.01       -0.57      0.52 o
  -2   0  13       52.06       52.84      2.11 o
  -1   0  13       36.34       35.53      1.92 o
   0   0  13       24.20       26.17      1.67 o
   1   0  13       40.92       35.96      1.87 o
   2   0  13       17.22       19.13      1.51 o
   3   0  13        7.17        7.59      1.28 o
   4   0  13       17.65       18.33      1.85 o
   5   0  13       11.56       12.50      1.34 o
  -7   1  13       51.62       60.04      4.83 o
  -6   1  13       10.71       13.42      2.37 o
  -5   1  13        0.69        1.34      0.76 o
  -4   1  13       54.58       54.37      2.58 o
  -3   1  13      130.22      123.03      3.52 o
  -2   1  13        4.98        3.87      0.90 o
  -1   1  13       12.70        9.31      1.11 o
   0   1  13       46.35       51.21      2.60 o
   1   1  13       20.93       19.08      1.57 o
   2   1  13       32.94       33.88      3.76 o
   3   1  13        5.11        4.44      0.98 o
   4   1  13       13.20       14.23      2.36 o
   5   1  13       18.98       21.41      2.48 o
  -6   2  13        7.80        8.92      1.85 o
  -5   2  13       41.81       44.98      2.18 o
  -4   2  13        2.36        3.45      0.93 o
  -3   2  13       23.86       21.07      1.68 o
  -2   2  13      107.96      106.75      3.28 o
  -1   2  13      136.99      125.20      5.12 o
   0   2  13       26.16       24.85      2.26 o
   1   2  13       11.99       15.21      1.45 o
   2   2  13       21.49       21.47      1.71 o
   3   2  13       31.23       33.57      2.45 o
   4   2  13       16.36       16.99      1.83 o
  -3   3  13       30.71       26.54      2.64 o
  -2   3  13        2.73        2.96      0.90 o
  -1   3  13       25.53       25.26      1.83 o
   0   3  13       66.26       65.78      2.91 o
   1   3  13      114.83      110.53      3.85 o
  -2  -2  14       31.91       38.13      6.15 o
  -1  -2  14        1.39        2.21      2.64 o
  -5  -1  14        3.17        2.03      1.11 o
  -4  -1  14       67.90       73.70      3.42 o
  -3  -1  14        3.70        3.07      1.06 o
  -2  -1  14        9.84        7.11      1.94 o
  -1  -1  14       77.71       81.25      2.68 o
   0  -1  14       10.00       11.21      1.62 o
   1  -1  14       24.33       26.63      2.35 o
   2  -1  14       10.38       11.90      1.73 o
   3  -1  14       93.70       98.30      4.67 o
  -6   0  14       25.82       30.71      2.92 o
  -5   0  14        7.24        4.31      0.96 o
  -4   0  14       40.15       46.16      2.10 o
  -3   0  14       10.47       11.52      1.24 o
  -2   0  14       50.24       54.09      2.22 o
  -1   0  14        7.94        9.11      1.13 o
   0   0  14       31.84       26.84      1.76 o
   1   0  14      152.41      155.03      3.97 o
   2   0  14        2.12        4.21      0.91 o
   3   0  14       31.17       33.90      1.71 o
   4   0  14        2.32        1.72      0.81 o
  -5   1  14        2.81        2.18      1.04 o
  -4   1  14       66.82       68.40      3.35 o
  -3   1  14        3.83        2.80      0.89 o
  -2   1  14       10.02        6.25      1.05 o
  -1   1  14       76.27       72.88      3.26 o
   0   1  14       10.43        8.87      2.26 o
   1   1  14       23.47       23.27      2.20 o
   2   1  14       10.72       10.51      1.32 o
   3   1  14       95.11      102.62      3.36 o
  -4   2  14       27.23       26.85      1.94 o
  -3   2  14       32.91       30.38      2.02 o
  -2   2  14       30.91       29.25      1.99 o
  -1   2  14        1.62        2.37      0.91 o
   0   2  14       12.76       11.22      1.53 o
   1   2  14       47.81       48.48      2.34 o
   2   2  14        3.66        1.53      0.88 o
  -3  -1  15        1.46       -0.55      1.11 o
  -2  -1  15       98.08      115.26      4.98 o
  -1  -1  15       37.72       39.19      2.33 o
   0  -1  15        2.63        0.43      1.05 o
  -4   0  15       71.36       84.60      3.13 o
  -3   0  15       59.02       60.70      2.46 o
  -2   0  15        0.64        0.04      0.70 o
  -1   0  15        0.30       -0.88      0.59 o
   0   0  15       91.51      100.94      3.24 o
   1   0  15       15.60       12.20      1.45 o
   2   0  15       18.83       17.86      1.32 o
  -3   1  15        1.43        0.89      0.90 o
  -2   1  15      100.36      106.25      6.34 o
  -1   1  15       38.30       37.95      2.30 o
   0   1  15        2.75        2.66      0.92 o
   1   1  15        3.60        1.33      0.90 o
 
